# Supplementary material for: Tetra­kis(2,2′-bipyrid­yl)dichlorido­di-μ3-hydroxido-di-μ2-hydroxido-tetra­copper(II) dinitrate hexa­hydrate
Source: Acta Crystallogr Sect E Struct Rep Online. 2009 Jan 8;65(Pt 2):m131–2. doi: 10.1107/S160053680804381X (PMC2968164; doi:10.1107/S160053680804381X)
Supplement: Supplementary file 1 [file e-65-0m131-sup1.cif]

##############################################################################
###                                                                        ###
###        Electronic paper (Acta Crystallographica Section E)             ###
###                                                                        ###
##############################################################################
#                                                                            #
# This CIF contains the data in a paper accepted for publication in Acta     #
# Crystallographica Section E. It conforms to the requirements of Notes      #
# for Authors for Section E, and has been peer reviewed under the auspices   #
# of the IUCr Commission on Journals.                                        #
#                                                                            #
# Full details of the Crystallographic Information File format               #
# are given in the paper "The Crystallographic Information File (CIF):       #
# a New Standard Archive File for Crystallography" by S. R. Hall, F. H.      #
# Allen and I. D. Brown [Acta Cryst. (1991), A47, 655-685].                  #
#                                                                            #
# The current version of the core CIF dictionary is obtainable from          #
# ftp://ftp.iucr.org/pub/cif_core.dic. The current version number is 2.4.    #
#                                                                            #
# Software is freely available for graphical display of the structure(s) in  #
# this CIF.  For information consult the CIF home page http://www.iucr.org/  #
# cif/home.html                                                              #
#                                                                            #
# This file may be used for bona fide research purposes within the           #
# scientific community so long as proper attribution is given to the journal # 
# article from which it was obtained.                                        #
#                                                                            #
##############################################################################
                                             
data_global
_audit_creation_method     'from SHELXL97 CIF and IUCr SHELXL97-template'
_journal_date_recd_electronic     2008-12-11
_journal_date_accepted     2008-12-24
_journal_name_full     'Acta Crystallographica, Section E'
_journal_year     2009
_journal_volume     65
_journal_issue      2
_journal_page_first     m131
_journal_page_last     m132
_journal_paper_category     QM
_journal_coeditor_code     RZ2280
_publ_contact_author_name     'Qian, Hui-Fen and Huang, Wei'
_publ_contact_author_address
;
College of Sciences,
Nanjing University of Technology,
Nanjing, 210009,
People's Republic of China
;
_publ_contact_author_email     'whuang@nju.edu.cn'
_publ_contact_author_fax     '86 25 83314502'
_publ_contact_author_phone     '86 25 83686526'
_publ_section_title
;\
Tetrakis(2,2'-bipyridyl)dichloridodi-\m~3~-hydroxido-di-\m~2~-hydroxido-\
tetracopper(II) dinitrate hexahydrate
;
loop_
    _publ_author_name
    _publ_author_address
    'Fan, Ying'
;
College of Sciences,
Nanjing University of Technology,
Nanjing, 210009,
People's Republic of China
;
    'Cui, Yong-Tao'
;
College of Sciences,
Nanjing University of Technology,
Nanjing, 210009,
People's Republic of China
;
    'Qian, Hui-Fen'
;
College of Sciences,
Nanjing University of Technology,
Nanjing, 210009,
People's Republic of China
;
    'Liu, Jian-Lan'
;
College of Sciences,
Nanjing University of Technology,
Nanjing, 210009,
People's Republic of China
;
    'Huang, Wei'
;
State Key Laboratory of Coordination Chemistry,
Nanjing National Laboratory of Microstructures,
School of Chemistry and Chemical Engineering,
Nanjing University,
Nanjing, 210093,
People's Republic of China
;
_publ_section_synopsis     .
data_I
_audit_creation_method     SHELXL-97
_chemical_name_systematic
;
Tetrakis(2,2'-bipyridyl)dichloridodi-\m~3~-hydroxido-di-\m~2~-hydroxido-
tetracopper(II) dinitrate hexahydrate
;
_chemical_name_common     ?
_chemical_formula_moiety     'C40 H36 Cl2 Cu4 N8 O4 2+, 2(N O3 -), 6(H2 O)'
_chemical_formula_sum     'C40 H48 Cl2 Cu4 N10 O16'
_chemical_formula_iupac     '[Cu4 Cl2 (O H)4 (C10 H8 N2)4] (N O3)2, 6H2 O'
_chemical_formula_weight     1249.94
_chemical_melting_point     ?
_symmetry_cell_setting     triclinic
_symmetry_space_group_name_H-M     'P -1'
_symmetry_space_group_name_Hall     '-P 1'
loop_
    _symmetry_equiv_pos_as_xyz
    'x, y, z'
    '-x, -y, -z'
_cell_length_a     9.389(3)
_cell_length_b     10.622(3)
_cell_length_c     12.950(4)
_cell_angle_alpha     86.909(4)
_cell_angle_beta     77.263(3)
_cell_angle_gamma     72.512(4)
_cell_volume     1201.4(6)
_cell_formula_units_Z     1
_cell_measurement_reflns_used     2700
_cell_measurement_theta_min     2.329
_cell_measurement_theta_max     27.172
_cell_measurement_temperature     291(2)
_exptl_crystal_description     block
_exptl_crystal_colour     blue
_exptl_crystal_size_max     0.16
_exptl_crystal_size_mid     0.12
_exptl_crystal_size_min     0.10
_exptl_crystal_density_diffrn     1.728
_exptl_crystal_density_meas     ?
_exptl_crystal_density_method     'not measured'
_exptl_crystal_F_000     636
_exptl_absorpt_coefficient_mu     1.938
_exptl_absorpt_correction_type     multi-scan
_exptl_absorpt_process_details     '(SADABS; Bruker, 2000)'
_exptl_absorpt_correction_T_min     0.7468
_exptl_absorpt_correction_T_max     0.8298
_exptl_special_details
;
The structure was solved by direct methods (Bruker, 2000) and successive
difference Fourier syntheses.
;
_diffrn_ambient_temperature     291(2)
_diffrn_radiation_type     MoK\a
_diffrn_radiation_wavelength     0.71073
_diffrn_radiation_source     'fine-focus sealed tube'
_diffrn_radiation_monochromator     graphite
_diffrn_measurement_device_type     'Bruker SMART CCD area-detector'
_diffrn_measurement_method     '\f and \w scans'
_diffrn_detector_area_resol_mean     ?
_diffrn_reflns_number     6088
_diffrn_reflns_av_R_equivalents     0.0247
_diffrn_reflns_av_sigmaI/netI     0.0408
_diffrn_reflns_theta_min     2.33
_diffrn_reflns_theta_max     25.00
_diffrn_reflns_theta_full     25.00
_diffrn_measured_fraction_theta_max     0.987
_diffrn_measured_fraction_theta_full     0.987
_diffrn_reflns_limit_h_min     -10
_diffrn_reflns_limit_h_max     11
_diffrn_reflns_limit_k_min     -12
_diffrn_reflns_limit_k_max     12
_diffrn_reflns_limit_l_min     -15
_diffrn_reflns_limit_l_max     13
_diffrn_standards_number     0
_diffrn_standards_interval_count     0
_diffrn_standards_interval_time     0
_diffrn_standards_decay_%     0
_refine_special_details
;
Refinement of <i>F</i>^2^ against ALL reflections. The weighted <i>R</i>-factor
<i>wR</i> and goodness of fit <i>S</i> are based on <i>F</i>^2^, conventional
<i>R</i>-factors <i>R</i> are based on <i>F</i>, with <i>F</i> set to zero for
negative <i>F</i>^2^. The threshold expression of <i>F</i>^2^ >
\s(<i>F</i>^2^) is used only for calculating <i>R</i>-factors(gt) <i>etc</i>.
and is not relevant to the choice of reflections for refinement.
<i>R</i>-factors based on <i>F</i>^2^ are statistically about twice as large
as those based on <i>F</i>, and <i>R</i>- factors based on ALL data will be
even larger.
;
_reflns_number_total     4181
_reflns_number_gt     3156
_reflns_threshold_expression     >2sigma(I)
_refine_ls_structure_factor_coef     Fsqd
_refine_ls_matrix_type     full
_refine_ls_R_factor_all     0.0636
_refine_ls_R_factor_gt     0.0474
_refine_ls_wR_factor_gt     0.1406
_refine_ls_wR_factor_ref     0.1531
_refine_ls_goodness_of_fit_ref     1.079
_refine_ls_restrained_S_all     1.079
_refine_ls_number_reflns     4181
_refine_ls_number_parameters     319
_refine_ls_number_restraints     0
_refine_ls_hydrogen_treatment     constr
_refine_ls_weighting_scheme     calc
_refine_ls_weighting_details
                 'calc w=1/[\s^2^(Fo^2^)+(0.0958P)^2^] where P=(Fo^2^+2Fc^2^)/3'
_atom_sites_solution_hydrogens     geom
_atom_sites_solution_primary     direct
_atom_sites_solution_secondary     difmap
_refine_ls_shift/su_max     0.000
_refine_ls_shift/su_mean     0.000
_refine_diff_density_max     0.937
_refine_diff_density_min     -1.039
_refine_ls_extinction_method     none
_refine_ls_extinction_coef     ?
loop_
    _atom_type_symbol
    _atom_type_description
    _atom_type_scat_dispersion_real
    _atom_type_scat_dispersion_imag
    _atom_type_scat_source
    'C' 'C' 0.0033 0.0016
                         'International Tables Vol C Tables 4.2.6.8 and 6.1.1.4'
    'H' 'H' 0.0000 0.0000
                         'International Tables Vol C Tables 4.2.6.8 and 6.1.1.4'
    'N' 'N' 0.0061 0.0033
                         'International Tables Vol C Tables 4.2.6.8 and 6.1.1.4'
    'O' 'O' 0.0106 0.0060
                         'International Tables Vol C Tables 4.2.6.8 and 6.1.1.4'
    'Cl' 'Cl' 0.1484 0.1585
                         'International Tables Vol C Tables 4.2.6.8 and 6.1.1.4'
    'Cu' 'Cu' 0.3201 1.2651
                         'International Tables Vol C Tables 4.2.6.8 and 6.1.1.4'
_computing_data_collection     'SMART (Bruker, 2000)'
_computing_cell_refinement     'SAINT (Bruker, 2000)'
_computing_data_reduction     'SAINT (Bruker, 2000)'
_computing_structure_solution     'SHELXTL (Sheldrick, 2008)'
_computing_structure_refinement     'SHELXTL (Sheldrick, 2008)'
_computing_molecular_graphics     'SHELXTL (Sheldrick, 2008)'
_computing_publication_material     'SHELXTL (Sheldrick, 2008)'
loop_
    _atom_site_type_symbol
    _atom_site_label
    _atom_site_fract_x
    _atom_site_fract_y
    _atom_site_fract_z
    _atom_site_U_iso_or_equiv
    _atom_site_adp_type
    _atom_site_calc_flag
    _atom_site_refinement_flags
    _atom_site_occupancy
    _atom_site_disorder_assembly
    _atom_site_disorder_group
    Cu Cu1 0.46249(6) 0.44695(6) 0.22215(4) 0.03567(19) Uani d . 1 . .
    Cu Cu2 0.36457(6) 0.43378(5) 0.02528(4) 0.03328(18) Uani d . 1 . .
    C C1 0.6144(5) 0.5218(5) 0.3666(3) 0.0348(10) Uani d . 1 . .
    C C2 0.6642(6) 0.5990(6) 0.4245(4) 0.0490(13) Uani d . 1 . .
    H H2 0.7294 0.5603 0.4696 0.059 Uiso calc R 1 . .
    C C3 0.6160(7) 0.7337(6) 0.4146(4) 0.0528(14) Uani d . 1 . .
    H H3 0.6491 0.7872 0.4526 0.063 Uiso calc R 1 . .
    C C4 0.5183(6) 0.7893(6) 0.3479(4) 0.0509(13) Uani d . 1 . .
    H H4 0.4827 0.8804 0.3414 0.061 Uiso calc R 1 . .
    C C5 0.4755(6) 0.7075(5) 0.2917(4) 0.0453(12) Uani d . 1 . .
    H H5 0.4116 0.7447 0.2455 0.054 Uiso calc R 1 . .
    C C6 0.6549(5) 0.3764(5) 0.3726(3) 0.0366(11) Uani d . 1 . .
    C C7 0.7526(6) 0.3022(6) 0.4334(4) 0.0507(13) Uani d . 1 . .
    H H7 0.7974 0.3424 0.4740 0.061 Uiso calc R 1 . .
    C C8 0.7825(7) 0.1664(6) 0.4324(5) 0.0602(15) Uani d . 1 . .
    H H8 0.8485 0.1143 0.4725 0.072 Uiso calc R 1 . .
    C C9 0.7158(7) 0.1094(6) 0.3732(4) 0.0547(14) Uani d . 1 . .
    H H9 0.7348 0.0183 0.3724 0.066 Uiso calc R 1 . .
    C C10 0.6195(6) 0.1888(5) 0.3144(4) 0.0458(12) Uani d . 1 . .
    H H10 0.5734 0.1500 0.2737 0.055 Uiso calc R 1 . .
    C C11 0.1473(5) 0.5060(5) -0.1073(4) 0.0372(11) Uani d . 1 . .
    C C12 0.0421(6) 0.5816(6) -0.1627(4) 0.0481(13) Uani d . 1 . .
    H H12 -0.0076 0.5418 -0.1997 0.058 Uiso calc R 1 . .
    C C13 0.0117(6) 0.7171(6) -0.1622(4) 0.0537(14) Uani d . 1 . .
    H H13 -0.0596 0.7695 -0.1985 0.064 Uiso calc R 1 . .
    C C14 0.0865(6) 0.7741(6) -0.1082(4) 0.0499(13) Uani d . 1 . .
    H H14 0.0670 0.8653 -0.1072 0.060 Uiso calc R 1 . .
    C C15 0.1916(6) 0.6937(5) -0.0553(4) 0.0432(12) Uani d . 1 . .
    H H15 0.2442 0.7321 -0.0198 0.052 Uiso calc R 1 . .
    C C16 0.1902(5) 0.3603(5) -0.1028(3) 0.0350(10) Uani d . 1 . .
    C C17 0.1309(6) 0.2829(6) -0.1531(4) 0.0474(13) Uani d . 1 . .
    H H17 0.0568 0.3218 -0.1918 0.057 Uiso calc R 1 . .
    C C18 0.1819(6) 0.1486(6) -0.1455(4) 0.0518(14) Uani d . 1 . .
    H H18 0.1422 0.0953 -0.1785 0.062 Uiso calc R 1 . .
    C C19 0.2941(6) 0.0924(5) -0.0878(4) 0.0507(13) Uani d . 1 . .
    H H19 0.3314 0.0012 -0.0824 0.061 Uiso calc R 1 . .
    C C20 0.3483(6) 0.1740(5) -0.0393(4) 0.0448(12) Uani d . 1 . .
    H H20 0.4228 0.1365 -0.0007 0.054 Uiso calc R 1 . .
    Cl Cl1 0.18510(17) 0.49867(15) 0.33336(11) 0.059 Uani d . 1 . .
    N N1 0.5207(4) 0.5767(4) 0.3000(3) 0.0360(9) Uani d . 1 . .
    N N2 0.5897(4) 0.3206(4) 0.3135(3) 0.0372(9) Uani d . 1 . .
    N N3 0.2209(4) 0.5615(4) -0.0532(3) 0.0351(9) Uani d . 1 . .
    N N4 0.2985(4) 0.3057(4) -0.0451(3) 0.0362(9) Uani d . 1 . .
    N N5 0.1809(5) 0.8933(4) 0.1658(4) 0.0347(10) Uani d . 1 . .
    O O1 0.4182(4) 0.5621(3) 0.1006(2) 0.0344(7) Uani d . 1 . .
    H H1A 0.3305 0.6140 0.1271 0.052 Uiso d R 1 . .
    O O2 0.4539(4) 0.3165(3) 0.1278(2) 0.0408(8) Uani d . 1 . .
    H H2A 0.4821 0.2327 0.1302 0.061 Uiso d R 1 . .
    O O3 0.0821(8) 0.9740(6) 0.2427(6) 0.130(2) Uani d . 1 . .
    O O4 0.1649(6) 0.7823(6) 0.1809(5) 0.1076(18) Uani d . 1 . .
    O O5 0.2665(11) 0.9185(7) 0.1204(6) 0.140(3) Uani d . 1 . .
    O O6 0.3529(6) 0.1021(5) 0.2300(4) 0.0985(17) Uani d . 1 . .
    H H6A 0.3847 0.0186 0.2223 0.148 Uiso d R 1 . .
    H H6B 0.2923 0.1204 0.1876 0.148 Uiso d R 1 . .
    O O7 0.8224(8) 0.7897(8) 0.5938(5) 0.156(3) Uani d . 1 . .
    H H7A 0.8445 0.7449 0.5370 0.235 Uiso d R 1 . .
    H H7B 0.7521 0.7659 0.6357 0.235 Uiso d R 1 . .
    O O8 -0.0164(7) 0.7957(7) 0.3929(5) 0.124(2) Uani d . 1 . .
    H H8A 0.0125 0.7120 0.3871 0.185 Uiso d R 1 . .
    H H8B 0.0606 0.8244 0.3741 0.185 Uiso d R 1 . .
loop_
    _atom_site_aniso_label
    _atom_site_aniso_U_11
    _atom_site_aniso_U_22
    _atom_site_aniso_U_33
    _atom_site_aniso_U_12
    _atom_site_aniso_U_13
    _atom_site_aniso_U_23
    Cu1 0.0413(4) 0.0418(4) 0.0281(3) -0.0113(3) -0.0174(2) 0.0003(2)
    Cu2 0.0359(3) 0.0396(3) 0.0297(3) -0.0123(3) -0.0165(2) 0.0008(2)
    C1 0.033(2) 0.051(3) 0.026(2) -0.017(2) -0.0108(18) 0.001(2)
    C2 0.053(3) 0.068(4) 0.036(3) -0.023(3) -0.023(2) 0.002(2)
    C3 0.066(4) 0.063(4) 0.044(3) -0.032(3) -0.022(3) -0.002(3)
    C4 0.060(3) 0.049(3) 0.048(3) -0.019(3) -0.015(3) 0.000(2)
    C5 0.045(3) 0.050(3) 0.043(3) -0.009(2) -0.020(2) -0.002(2)
    C6 0.032(2) 0.048(3) 0.028(2) -0.006(2) -0.0087(19) 0.000(2)
    C7 0.051(3) 0.061(4) 0.046(3) -0.014(3) -0.028(3) 0.004(3)
    C8 0.054(4) 0.067(4) 0.056(4) -0.003(3) -0.030(3) 0.014(3)
    C9 0.062(4) 0.047(3) 0.053(3) -0.007(3) -0.022(3) 0.007(3)
    C10 0.051(3) 0.044(3) 0.040(3) -0.006(2) -0.015(2) -0.007(2)
    C11 0.028(2) 0.051(3) 0.031(2) -0.009(2) -0.0067(19) 0.000(2)
    C12 0.036(3) 0.071(4) 0.041(3) -0.016(3) -0.019(2) 0.005(3)
    C13 0.040(3) 0.062(4) 0.053(3) 0.000(3) -0.020(2) 0.014(3)
    C14 0.049(3) 0.047(3) 0.052(3) -0.008(3) -0.017(2) 0.009(2)
    C15 0.046(3) 0.045(3) 0.036(3) -0.009(2) -0.011(2) 0.002(2)
    C16 0.029(2) 0.049(3) 0.029(2) -0.015(2) -0.0062(18) 0.000(2)
    C17 0.044(3) 0.065(4) 0.042(3) -0.023(3) -0.015(2) -0.006(3)
    C18 0.053(3) 0.061(4) 0.053(3) -0.028(3) -0.016(3) -0.010(3)
    C19 0.062(4) 0.043(3) 0.052(3) -0.019(3) -0.016(3) -0.003(2)
    C20 0.044(3) 0.046(3) 0.044(3) -0.008(2) -0.015(2) -0.001(2)
    Cl1 0.059 0.067 0.055 -0.021 -0.019 -0.008
    N1 0.039(2) 0.041(2) 0.031(2) -0.0119(18) -0.0130(16) 0.0004(17)
    N2 0.036(2) 0.046(2) 0.029(2) -0.0080(18) -0.0118(16) -0.0009(17)
    N3 0.030(2) 0.045(2) 0.032(2) -0.0100(18) -0.0110(16) -0.0012(17)
    N4 0.037(2) 0.042(2) 0.033(2) -0.0127(18) -0.0127(17) 0.0019(17)
    N5 0.029(2) 0.0156(19) 0.066(3) -0.0057(17) -0.026(2) 0.0040(19)
    O1 0.0386(18) 0.0388(18) 0.0292(16) -0.0108(14) -0.0145(13) -0.0016(13)
    O2 0.053(2) 0.0387(19) 0.0348(18) -0.0112(16) -0.0226(15) 0.0014(14)
    O3 0.139(6) 0.086(4) 0.152(6) -0.031(4) -0.007(5) -0.010(4)
    O4 0.085(4) 0.118(5) 0.110(5) -0.015(3) -0.019(3) -0.019(4)
    O5 0.184(8) 0.117(6) 0.110(6) -0.033(6) -0.031(5) 0.004(4)
    O6 0.088(4) 0.093(4) 0.132(5) -0.043(3) -0.046(3) 0.039(3)
    O7 0.159(6) 0.232(9) 0.119(5) -0.129(6) -0.004(5) -0.040(5)
    O8 0.112(5) 0.149(6) 0.101(5) -0.018(4) -0.031(4) -0.008(4)
_geom_special_details
;
All e.s.d.'s (except the e.s.d. in the dihedral angle between two l.s. planes)
are estimated using the full covariance matrix. The cell e.s.d.'s are taken
into account individually in the estimation of e.s.d.'s in distances, angles
and torsion angles; correlations between e.s.d.'s in cell parameters are only
used when they are defined by crystal symmetry. An approximate (isotropic)
treatment of cell e.s.d.'s is used for estimating e.s.d.'s involving l.s.
planes.
;
loop_
    _geom_bond_atom_site_label_1
    _geom_bond_atom_site_label_2
    _geom_bond_site_symmetry_2
    _geom_bond_distance
    _geom_bond_publ_flag
    Cu1 O2 . 1.927(3) y
    Cu1 O1 . 1.980(3) y
    Cu1 N1 . 2.016(4) y
    Cu1 N2 . 2.029(4) y
    Cu1 Cl1 . 2.5942(17) y
    Cu2 O2 . 1.924(3) y
    Cu2 O1 . 1.959(3) y
    Cu2 N4 . 1.989(4) y
    Cu2 N3 . 2.012(4) y
    Cu2 O1 2_665 2.323(3) y
    C1 N1 . 1.352(5) ?
    C1 C2 . 1.380(6) ?
    C1 C6 . 1.478(7) ?
    C2 C3 . 1.373(8) ?
    C2 H2 . 0.9300 ?
    C3 C4 . 1.381(7) ?
    C3 H3 . 0.9300 ?
    C4 C5 . 1.361(7) ?
    C4 H4 . 0.9300 ?
    C5 N1 . 1.331(6) ?
    C5 H5 . 0.9300 ?
    C6 N2 . 1.336(6) ?
    C6 C7 . 1.378(7) ?
    C7 C8 . 1.384(8) ?
    C7 H7 . 0.9300 ?
    C8 C9 . 1.357(8) ?
    C8 H8 . 0.9300 ?
    C9 C10 . 1.373(7) ?
    C9 H9 . 0.9300 ?
    C10 N2 . 1.342(6) ?
    C10 H10 . 0.9300 ?
    C11 N3 . 1.349(6) ?
    C11 C12 . 1.382(7) ?
    C11 C16 . 1.479(7) ?
    C12 C13 . 1.381(8) ?
    C12 H12 . 0.9300 ?
    C13 C14 . 1.366(8) ?
    C13 H13 . 0.9300 ?
    C14 C15 . 1.379(7) ?
    C14 H14 . 0.9300 ?
    C15 N3 . 1.347(6) ?
    C15 H15 . 0.9300 ?
    C16 N4 . 1.364(6) ?
    C16 C17 . 1.380(6) ?
    C17 C18 . 1.367(8) ?
    C17 H17 . 0.9300 ?
    C18 C19 . 1.396(7) ?
    C18 H18 . 0.9300 ?
    C19 C20 . 1.367(7) ?
    C19 H19 . 0.9300 ?
    C20 N4 . 1.338(6) ?
    C20 H20 . 0.9300 ?
    N5 O5 . 0.983(8) ?
    N5 O4 . 1.233(7) ?
    N5 O3 . 1.339(7) ?
    O1 Cu2 2_665 2.323(3) ?
    O1 H1A . 0.8500 ?
    O2 H2A . 0.8501 ?
    O6 H6A . 0.8501 ?
    O6 H6B . 0.8498 ?
    O7 H7A . 0.8499 ?
    O7 H7B . 0.8501 ?
    O8 H8A . 0.8499 ?
    O8 H8B . 0.8500 ?
loop_
    _geom_angle_atom_site_label_1
    _geom_angle_atom_site_label_2
    _geom_angle_atom_site_label_3
    _geom_angle_site_symmetry_1
    _geom_angle_site_symmetry_3
    _geom_angle
    _geom_angle_publ_flag
    O2 Cu1 O1 . . 81.23(13) .
    O2 Cu1 N1 . . 166.66(15) .
    O1 Cu1 N1 . . 96.22(14) .
    O2 Cu1 N2 . . 97.19(15) .
    O1 Cu1 N2 . . 157.97(15) .
    N1 Cu1 N2 . . 80.23(15) .
    O2 Cu1 Cl1 . . 98.14(11) .
    O1 Cu1 Cl1 . . 98.03(10) .
    N1 Cu1 Cl1 . . 95.17(12) .
    N2 Cu1 Cl1 . . 103.92(11) .
    O2 Cu2 O1 . . 81.86(13) .
    O2 Cu2 N4 . . 97.99(15) .
    O1 Cu2 N4 . . 176.65(14) .
    O2 Cu2 N3 . . 165.08(15) .
    O1 Cu2 N3 . . 98.37(14) .
    N4 Cu2 N3 . . 80.91(15) .
    O2 Cu2 O1 . 2_665 100.99(13) .
    O1 Cu2 O1 . 2_665 83.97(12) .
    N4 Cu2 O1 . 2_665 99.33(13) .
    N3 Cu2 O1 . 2_665 93.86(13) .
    N1 C1 C2 . . 121.1(5) ?
    N1 C1 C6 . . 114.9(4) ?
    C2 C1 C6 . . 124.0(4) ?
    C3 C2 C1 . . 119.0(5) ?
    C3 C2 H2 . . 120.5 ?
    C1 C2 H2 . . 120.5 ?
    C2 C3 C4 . . 119.6(5) ?
    C2 C3 H3 . . 120.2 ?
    C4 C3 H3 . . 120.2 ?
    C5 C4 C3 . . 118.4(5) ?
    C5 C4 H4 . . 120.8 ?
    C3 C4 H4 . . 120.8 ?
    N1 C5 C4 . . 123.0(5) ?
    N1 C5 H5 . . 118.5 ?
    C4 C5 H5 . . 118.5 ?
    N2 C6 C7 . . 121.8(5) ?
    N2 C6 C1 . . 114.7(4) ?
    C7 C6 C1 . . 123.5(4) ?
    C6 C7 C8 . . 118.4(5) ?
    C6 C7 H7 . . 120.8 ?
    C8 C7 H7 . . 120.8 ?
    C9 C8 C7 . . 120.1(5) ?
    C9 C8 H8 . . 119.9 ?
    C7 C8 H8 . . 119.9 ?
    C8 C9 C10 . . 118.7(5) ?
    C8 C9 H9 . . 120.7 ?
    C10 C9 H9 . . 120.7 ?
    N2 C10 C9 . . 122.2(5) ?
    N2 C10 H10 . . 118.9 ?
    C9 C10 H10 . . 118.9 ?
    N3 C11 C12 . . 121.5(5) ?
    N3 C11 C16 . . 114.6(4) ?
    C12 C11 C16 . . 123.9(4) ?
    C13 C12 C11 . . 119.0(5) ?
    C13 C12 H12 . . 120.5 ?
    C11 C12 H12 . . 120.5 ?
    C14 C13 C12 . . 119.9(5) ?
    C14 C13 H13 . . 120.1 ?
    C12 C13 H13 . . 120.1 ?
    C13 C14 C15 . . 118.6(5) ?
    C13 C14 H14 . . 120.7 ?
    C15 C14 H14 . . 120.7 ?
    N3 C15 C14 . . 122.5(5) ?
    N3 C15 H15 . . 118.8 ?
    C14 C15 H15 . . 118.8 ?
    N4 C16 C17 . . 121.4(5) ?
    N4 C16 C11 . . 114.1(4) ?
    C17 C16 C11 . . 124.5(4) ?
    C18 C17 C16 . . 119.4(5) ?
    C18 C17 H17 . . 120.3 ?
    C16 C17 H17 . . 120.3 ?
    C17 C18 C19 . . 119.3(5) ?
    C17 C18 H18 . . 120.3 ?
    C19 C18 H18 . . 120.3 ?
    C20 C19 C18 . . 118.6(5) ?
    C20 C19 H19 . . 120.7 ?
    C18 C19 H19 . . 120.7 ?
    N4 C20 C19 . . 122.8(5) ?
    N4 C20 H20 . . 118.6 ?
    C19 C20 H20 . . 118.6 ?
    C5 N1 C1 . . 118.9(4) ?
    C5 N1 Cu1 . . 126.2(3) ?
    C1 N1 Cu1 . . 114.9(3) ?
    C6 N2 C10 . . 118.9(4) ?
    C6 N2 Cu1 . . 115.1(3) ?
    C10 N2 Cu1 . . 125.9(3) ?
    C15 N3 C11 . . 118.5(4) ?
    C15 N3 Cu2 . . 126.6(3) ?
    C11 N3 Cu2 . . 114.9(3) ?
    C20 N4 C16 . . 118.4(4) ?
    C20 N4 Cu2 . . 126.2(3) ?
    C16 N4 Cu2 . . 115.4(3) ?
    O5 N5 O4 . . 128.5(7) ?
    O5 N5 O3 . . 121.4(6) ?
    O4 N5 O3 . . 108.1(5) ?
    Cu2 O1 Cu1 . . 95.59(13) ?
    Cu2 O1 Cu2 . 2_665 96.03(12) ?
    Cu1 O1 Cu2 . 2_665 113.66(14) ?
    Cu2 O1 H1A . . 101.5 ?
    Cu1 O1 H1A . . 101.5 ?
    Cu2 O1 H1A 2_665 . 138.7 ?
    Cu2 O2 Cu1 . . 98.51(15) ?
    Cu2 O2 H2A . . 130.7 ?
    Cu1 O2 H2A . . 130.8 ?
    H6A O6 H6B . . 99.3 ?
    H7A O7 H7B . . 106.7 ?
    H8A O8 H8B . . 109.5 ?
loop_
    _geom_hbond_atom_site_label_D
    _geom_hbond_atom_site_label_H
    _geom_hbond_atom_site_label_A
    _geom_hbond_site_symmetry_A
    _geom_hbond_distance_DH
    _geom_hbond_distance_HA
    _geom_hbond_distance_DA
    _geom_hbond_angle_DHA
    O1 H1A O4 . 0.85 2.02 2.835(7) 160.0
    O2 H2A O6 . 0.85 2.28 2.874(6) 127.2
    O7 H7A O8 1_655 0.85 2.17 2.714(9) 121.4
    O8 H8A Cl1 . 0.85 2.39 3.187(7) 156.5
    C2 H2 Cl1 2_666 0.93 2.82 3.692(5) 155.8
    C5 H5 O4 . 0.93 2.55 3.394(7) 151.7
    C10 H10 O6 . 0.93 2.46 3.318(7) 153.6
    C12 H12 Cl1 2_565 0.93 2.78 3.679(5) 162.3
    C15 H15 O4 . 0.93 2.58 3.185(8) 123.2
