# Supplementary material for: Tetra­kis(2,2′-bipyrid­yl)dichlorido­di-μ3-hydroxido-di-μ2-hydroxido-tetra­copper(II) dinitrate hexa­hydrate
Source: Acta Crystallogr Sect E Struct Rep Online. 2009 Jan 8;65(Pt 2):m131–2. doi: 10.1107/S160053680804381X (PMC2968164; doi:10.1107/S160053680804381X)
Supplement: Supplementary file 2 [file e-65-0m131-Isup2.hkl]

# 
# h,k,l, Fc-squared, Fo-squared, sigma(Fo-squared) and status flag 
# 
data_I
_shelx_title ' 281127D_0m in P-1' 
_shelx_refln_list_code          4 
_shelx_F_calc_maximum      274.48 
_exptl_crystal_F_000       636.00 
_reflns_d_resolution_high  0.8409 
 
loop_ 
 _symmetry_equiv_pos_as_xyz 
 'x, y, z' 
 '-x, -y, -z' 
 
_cell_length_a     9.3886 
_cell_length_b    10.6224 
_cell_length_c    12.9499 
_cell_angle_alpha  86.909 
_cell_angle_beta   77.263 
_cell_angle_gamma  72.512 
 
_shelx_F_squared_multiplier     1.000 
 
loop_ 
 _refln_index_h 
 _refln_index_k 
 _refln_index_l 
 _refln_F_squared_calc 
 _refln_F_squared_meas 
 _refln_F_squared_sigma 
 _refln_observed_status 
   1   0   0    11178.76    11578.14     97.01 o 
   2   0   0       65.23      105.72      9.12 o 
   3   0   0      823.80      776.08     22.80 o 
   4   0   0      387.86      324.61     18.24 o 
   5   0   0     1340.29     1374.30     38.97 o 
   6   0   0     1475.55     1496.19     45.19 o 
   7   0   0      604.54      534.38     31.92 o 
   8   0   0        1.75        0.00     10.36 o 
   9   0   0        2.23       12.02     13.27 o 
  10   0   0       53.46       29.43     17.00 o 
 -10   1   0       14.91       21.56     16.58 o 
  -9   1   0       45.36       76.28     18.66 o 
  -8   1   0      216.55      217.65     25.70 o 
  -7   1   0      814.61      724.26     36.07 o 
  -6   1   0      820.18      948.12     37.31 o 
  -5   1   0     1492.17     1732.08     43.94 o 
  -4   1   0      370.29      354.46     19.48 o 
  -3   1   0     2821.97     2648.69     41.46 o 
  -2   1   0     9811.82    11023.44     72.55 o 
  -1   1   0    12786.19    14419.61     97.01 o 
   1   1   0     8940.65     8970.50    101.36 o 
   2   1   0        1.06       80.43      8.71 o 
   3   1   0       12.33       11.19      5.80 o 
   4   1   0       85.25       87.47     10.78 o 
   5   1   0      106.42      118.98     14.10 o 
   6   1   0       52.33       34.41     11.61 o 
   7   1   0       32.55       43.53     13.68 o 
   8   1   0       40.41       27.36     13.68 o 
   9   1   0      221.34      231.33     26.95 o 
  10   1   0      346.98      369.38     34.41 o 
  -9   2   0      123.82      131.00     22.80 o 
  -8   2   0      156.11      167.49     22.80 o 
  -7   2   0      434.37      455.20     30.26 o 
  -6   2   0      262.39      254.13     22.39 o 
  -5   2   0       71.04       59.70     12.02 o 
  -4   2   0        0.28        4.15      6.63 o 
  -3   2   0      850.34      966.36     26.95 o 
  -2   2   0      567.92      477.17     17.00 o 
  -1   2   0     8604.56     9135.07     61.36 o 
   0   2   0     1147.33     1306.73     20.31 o 
   1   2   0      395.40      515.84     10.40 o 
   2   2   0      785.51     1039.92     17.29 o 
   3   2   0      464.21      428.77     13.61 o 
   4   2   0     1022.89      911.23     29.43 o 
   5   2   0       16.53        0.00      6.63 o 
   6   2   0        5.74        3.73      8.71 o 
   7   2   0       45.81       48.92     14.10 o 
   8   2   0      326.27      325.85     28.61 o 
   9   2   0      188.81      160.02     23.63 o 
  10   2   0      766.90      740.42     45.60 o 
  -9   3   0      340.44      385.97     34.82 o 
  -8   3   0      383.60      366.48     31.09 o 
  -7   3   0      306.03      284.81     26.12 o 
  -6   3   0      154.77      161.27     20.31 o 
  -5   3   0      544.97      499.97     26.53 o 
  -4   3   0        2.34        4.15      7.05 o 
  -3   3   0     3637.45     3322.79     51.41 o 
  -2   3   0     3109.75     3607.18     47.26 o 
  -1   3   0     1600.62     1647.51     29.02 o 
   0   3   0     6433.23     6709.00     56.38 o 
   1   3   0      104.70      139.58      5.19 o 
   2   3   0     6686.57     7149.11     47.92 o 
   3   3   0      132.23      136.85      9.82 o 
   4   3   0      641.37      578.74     29.02 o 
   5   3   0      142.34      143.44     16.58 o 
   6   3   0      554.43      530.24     29.02 o 
   7   3   0        2.13        0.00      9.54 o 
   8   3   0      792.48      826.24     41.87 o 
   9   3   0      369.68      361.51     32.34 o 
  10   3   0      597.98      676.17     44.36 o 
  -8   4   0      347.75      300.15     29.85 o 
  -7   4   0       45.75       24.05     13.68 o 
  -6   4   0        6.37        1.24      9.95 o 
  -5   4   0       15.64        1.66      9.54 o 
  -4   4   0      221.19      232.57     19.48 o 
  -3   4   0     3171.31     3067.83     52.65 o 
  -2   4   0     5312.05     5618.68     64.67 o 
  -1   4   0      267.88      323.78     16.17 o 
   0   4   0      482.11      355.65     20.73 o 
   1   4   0     4162.99     4237.92    127.67 o 
   2   4   0      504.37      500.46     15.08 o 
   3   4   0       27.18       16.44      5.42 o 
   4   4   0      542.10      580.69     19.32 o 
   5   4   0       10.59        0.95      6.18 o 
   6   4   0        2.04        0.00      8.71 o 
   7   4   0      692.24      737.94     37.73 o 
   8   4   0      578.06      617.30     37.73 o 
   9   4   0      657.44      611.91     39.80 o 
  10   4   0      407.75      405.45     36.48 o 
  -8   5   0       18.17       35.24     17.00 o 
  -7   5   0      118.08      138.05     20.73 o 
  -6   5   0       10.67       12.02     11.61 o 
  -5   5   0       37.43       43.94     13.27 o 
  -4   5   0      503.08      541.02     28.61 o 
  -3   5   0     2689.87     2693.88     52.65 o 
  -2   5   0      662.74      812.97     28.19 o 
  -1   5   0      114.46      140.54     14.10 o 
   0   5   0      215.15      261.89      9.99 o 
   1   5   0     1168.03     1238.68     25.59 o 
   2   5   0    10316.51    10437.46    116.29 o 
   3   5   0      117.88      143.29     11.85 o 
   4   5   0        1.89       17.77      6.72 o 
   5   5   0        7.94       11.51      7.31 o 
   6   5   0       29.06       31.79      9.52 o 
   7   5   0     1064.78     1085.35     46.02 o 
   8   5   0     1115.25     1073.74     48.92 o 
   9   5   0      451.51      436.96     35.65 o 
  10   5   0       61.14       58.87     19.90 o 
  -6   6   0       21.97       10.36     12.44 o 
  -5   6   0       94.16       60.94     14.51 o 
  -4   6   0       10.91       11.19     11.19 o 
  -2   6   0      255.57      287.71     20.31 o 
  -1   6   0      142.18      186.97     17.41 o 
   0   6   0      966.13     1104.42     18.47 o 
   1   6   0     3102.63     2868.23     31.32 o 
   2   6   0     3250.57     3377.47     26.41 o 
   3   6   0      148.66      223.50     14.22 o 
   4   6   0      153.17      150.49     13.10 o 
   5   6   0       45.23       22.39      8.56 o 
   6   6   0      260.87      294.36     19.48 o 
   7   6   0      379.81      392.09     22.81 o 
   8   6   0     1161.20     1053.84     49.33 o 
   9   6   0      274.45      289.79     31.92 o 
  10   6   0        6.91       13.68     16.17 o 
  -5   7   0       26.74       25.29     13.68 o 
  -4   7   0       16.54        4.56     10.78 o 
  -2   7   0       91.40      100.29     10.54 o 
  -1   7   0     1044.46     1047.53     24.58 o 
   0   7   0     2103.32     2396.55     34.47 o 
   1   7   0     2725.44     2832.86     29.45 o 
   2   7   0     1395.01     1336.29     51.41 o 
   3   7   0       20.34        7.29     11.82 o 
   4   7   0       47.77       48.97      9.82 o 
   5   7   0      103.31       82.55     12.01 o 
   6   7   0      171.48      241.01     18.89 o 
   7   7   0     1008.73     1027.30     34.44 o 
   8   7   0      621.97      598.23     40.21 o 
   9   7   0        5.01       12.44     15.34 o 
  10   7   0        1.31        0.41     15.75 o 
  -5   8   0      130.31      153.81     23.22 o 
  -4   8   0       13.72       11.61     12.02 o 
  -3   8   0       61.98       69.23     15.75 o 
  -2   8   0      310.55      309.78     17.30 o 
  -1   8   0     2228.38     2188.61     31.57 o 
   0   8   0     2157.51     2497.55     92.03 o 
   1   8   0     2043.25     1981.82     38.02 o 
   2   8   0      953.71      858.91     26.79 o 
   3   8   0       16.79       12.20      8.35 o 
   4   8   0       80.69       93.15     12.46 o 
   5   8   0      479.90      456.06     23.29 o 
   6   8   0        8.79        4.21      9.23 o 
   7   8   0      362.96      323.66     22.86 o 
   8   8   0      282.85      260.05     25.91 o 
   9   8   0        9.88       13.27     16.17 o 
  10   8   0       75.27       56.80     21.56 o 
  -4   9   0       74.57       87.06     18.66 o 
  -3   9   0       28.36       58.45     15.75 o 
  -2   9   0      527.33      474.68     33.99 o 
  -1   9   0      890.73      992.48     44.77 o 
   0   9   0     1025.90     1134.20     54.93 o 
   1   9   0      831.96      688.55     25.72 o 
   2   9   0       41.99       35.12     10.11 o 
   3   9   0       16.04        0.00     10.16 o 
   4   9   0      350.74      271.13     19.93 o 
   5   9   0      201.91      168.15     16.47 o 
   6   9   0       50.67       31.51     11.43 o 
   7   9   0       49.36       41.15     13.15 o 
   8   9   0       27.07       28.17     12.86 o 
   9   9   0      105.88      108.20     24.87 o 
  -3  10   0       17.77       16.58     16.17 o 
  -2  10   0      583.90      553.04     38.56 o 
  -1  10   0      289.84      322.95     31.09 o 
   0  10   0        7.23       17.41     15.34 o 
   1  10   0      197.31      184.48     24.05 o 
   2  10   0        0.07        0.00     13.27 o 
   3  10   0       22.05       10.57      9.67 o 
   4  10   0        1.11        0.00      8.79 o 
   5  10   0       19.14        3.74     10.11 o 
   6  10   0       23.80       10.38     10.62 o 
   7  10   0        4.76        0.52     17.20 o 
   8  10   0       41.33       56.74     15.08 o 
  -2  11   0      116.55      137.22     25.29 o 
  -1  11   0      372.39      402.13     35.65 o 
   0  11   0       53.35       35.65     17.83 o 
   1  11   0        0.53        0.00     14.10 o 
   2  11   0       21.79       30.26     16.58 o 
   3  11   0      113.88      126.03     23.22 o 
   4  11   0        1.29        0.00     14.51 o 
   5  11   0       91.65       69.49     14.80 o 
   6  11   0       39.21       30.53     13.32 o 
   7  11   0       14.13        6.70     11.63 o 
   0  12   0        1.91        0.00     15.75 o 
   1  12   0        1.06        0.00     15.34 o 
   2  12   0       10.05        0.00     15.34 o 
   3  12   0       16.07        0.41     15.75 o 
   4  12   0       57.59       18.24     17.41 o 
   5  12   0       93.28       89.13     24.05 o 
   6  12   0        0.38        8.29     18.66 o 
  -5 -12   1        0.83        3.13     11.58 o 
  -4 -12   1        3.18        0.00     15.34 o 
  -3 -12   1       11.03       22.80     18.66 o 
  -2 -12   1      225.95      181.58     27.36 o 
  -1 -12   1      221.23      213.09     28.61 o 
   0 -12   1       19.11       46.85     19.90 o 
  -7 -11   1       37.39       28.72     13.63 o 
  -6 -11   1       18.31        6.12     12.16 o 
  -5 -11   1        0.09        6.79     11.09 o 
  -4 -11   1       48.81       23.46     11.71 o 
  -3 -11   1      421.57      425.20     25.36 o 
  -2 -11   1      381.50      445.66     35.65 o 
  -1 -11   1       87.71       82.09     20.31 o 
   0 -11   1        5.79        5.80     14.92 o 
   1 -11   1       28.00       26.53     17.41 o 
   2 -11   1       17.88       38.56     18.66 o 
  -8 -10   1        7.41        5.42     12.14 o 
  -7 -10   1      148.96       99.92     16.56 o 
  -6 -10   1        7.91       11.56     11.13 o 
  -5 -10   1      116.02      102.80     15.39 o 
  -4 -10   1        1.06        0.00      9.37 o 
  -3 -10   1      411.83      407.03     23.74 o 
  -2 -10   1      820.03      799.07     35.65 o 
  -1 -10   1        1.64        6.78      9.52 o 
   0 -10   1       36.67       55.13     12.16 o 
   1 -10   1       77.93       92.03     19.90 o 
   2 -10   1      465.03      389.28     33.17 o 
   3 -10   1      120.71      122.71     22.80 o 
  -9  -9   1      370.90      368.14     38.14 o 
  -8  -9   1       31.33       29.57     12.75 o 
  -7  -9   1      106.91       70.16     14.51 o 
  -6  -9   1        0.36        8.11     10.08 o 
  -5  -9   1        3.88       15.61     10.38 o 
  -4  -9   1       62.34       76.37     13.18 o 
  -3  -9   1      621.54      781.07     28.58 o 
  -2  -9   1      935.41      780.68     28.14 o 
  -1  -9   1        1.54        4.79      8.64 o 
   0  -9   1      587.98      519.04     23.60 o 
   1  -9   1      837.43      810.55     42.70 o 
   2  -9   1      447.38      453.14     22.87 o 
   3  -9   1      260.57      241.28     26.95 o 
   4  -9   1        0.14        4.56     12.02 o 
   5  -9   1        1.35        0.00     11.19 o 
  -9  -8   1      287.02      291.86     33.99 o 
  -8  -8   1       38.17       36.07     17.83 o 
  -7  -8   1      115.39      113.92     15.97 o 
  -6  -8   1       42.28       48.28     12.22 o 
  -5  -8   1       49.13       30.64     10.62 o 
  -4  -8   1      894.98      940.54     30.19 o 
  -3  -8   1      929.13      999.47     29.90 o 
  -2  -8   1       63.37       42.49      9.97 o 
  -1  -8   1      993.62      926.36     27.85 o 
   0  -8   1     2186.71     2046.56     39.13 o 
   1  -8   1     1497.00     1666.79     27.66 o 
   2  -8   1      330.08      350.76     20.07 o 
   3  -8   1       34.43       26.95     14.10 o 
   4  -8   1       24.11       24.87     14.10 o 
 -10  -7   1       71.92       86.65     24.05 o 
  -9  -7   1       35.68       25.70     17.00 o 
  -8  -7   1        8.23        0.00     13.27 o 
  -7  -7   1      153.46      132.34     16.09 o 
  -6  -7   1       11.79       17.47      9.85 o 
  -5  -7   1     1440.32     1387.41     35.75 o 
  -4  -7   1      214.43      239.43     23.22 o 
  -3  -7   1       44.23       42.45      9.20 o 
  -2  -7   1        0.49        0.66      8.71 o 
  -1  -7   1     3687.50     3895.39     49.54 o 
   0  -7   1     3968.46     4241.09     37.56 o 
   1  -7   1      736.00      826.50     24.48 o 
   2  -7   1      467.68      456.03     28.19 o 
   3  -7   1      217.80      246.67     23.63 o 
   4  -7   1       14.48        6.63     10.78 o 
   5  -7   1       37.43       13.68     13.27 o 
   6  -7   1      273.70      281.49     28.61 o 
 -10  -6   1       18.24        0.00     14.92 o 
  -9  -6   1        0.82        2.49     14.10 o 
  -8  -6   1      100.44       87.89     19.90 o 
  -7  -6   1      345.96      313.00     29.85 o 
  -6  -6   1       43.94       41.66     12.02 o 
  -5  -6   1      231.50      190.53     16.22 o 
  -4  -6   1      236.85      286.33     17.00 o 
  -3  -6   1        5.78        2.23      6.14 o 
  -2  -6   1      182.04      249.57     14.51 o 
  -1  -6   1     1385.57     1301.21     25.44 o 
   0  -6   1     4890.67     4848.99     50.13 o 
   1  -6   1      509.15      502.15     18.32 o 
   2  -6   1      253.67      295.59     22.39 o 
   3  -6   1        1.85        3.73      9.95 o 
   4  -6   1      476.45      543.09     31.09 o 
   5  -6   1       77.79       87.47     17.00 o 
   6  -6   1       11.24        9.95     12.85 o 
   7  -6   1       43.39       62.60     18.24 o 
 -10  -5   1       14.96       10.78     16.17 o 
  -9  -5   1      134.74      123.54     22.39 o 
  -8  -5   1      366.60      411.67     33.17 o 
  -7  -5   1     1008.35     1073.32     46.85 o 
  -6  -5   1      145.27      150.90     19.90 o 
  -5  -5   1     1067.98     1125.42     54.72 o 
  -4  -5   1       38.92       52.77      8.64 o 
  -3  -5   1      408.61      380.92     16.56 o 
  -2  -5   1     2321.39     2574.89     35.76 o 
  -1  -5   1      462.46      307.26      9.79 o 
   0  -5   1      420.41      355.66     14.30 o 
   1  -5   1      484.56      577.08     24.87 o 
   2  -5   1       17.67       37.73     10.36 o 
   3  -5   1        0.11        7.88      9.54 o 
   4  -5   1        3.90       18.24     10.78 o 
   5  -5   1      100.18      102.81     17.00 o 
   6  -5   1      123.75      131.00     19.48 o 
   7  -5   1        9.64       15.34     13.27 o 
   8  -5   1       74.19       57.63     18.66 o 
 -10  -4   1      128.44      163.34     26.53 o 
  -9  -4   1      209.89      161.68     24.05 o 
  -8  -4   1      120.32      135.98     21.56 o 
  -7  -4   1      583.12      626.42     36.07 o 
  -6  -4   1      445.27      563.82     31.51 o 
  -5  -4   1     1075.71     1132.61     39.80 o 
  -4  -4   1      394.05      351.33     16.55 o 
  -3  -4   1     1742.74     1588.27     41.81 o 
  -2  -4   1      563.68      701.47     17.87 o 
  -1  -4   1     1852.49     1688.27     40.81 o 
   0  -4   1     2765.08     2790.78     52.24 o 
   1  -4   1       66.62       58.45      9.54 o 
   2  -4   1      193.94      239.62     16.58 o 
   3  -4   1      100.30      131.83     15.34 o 
   4  -4   1        0.14        4.97      8.71 o 
   5  -4   1      463.24      446.49     27.36 o 
   6  -4   1      616.49      568.38     33.17 o 
   7  -4   1        0.43        0.00     11.19 o 
   8  -4   1      297.85      258.69     28.61 o 
 -10  -3   1      185.31      191.53     27.36 o 
  -9  -3   1       52.50       72.96     19.07 o 
  -8  -3   1       31.54       29.85     14.51 o 
  -7  -3   1      149.07      143.03     19.90 o 
  -6  -3   1       28.57       44.36     12.44 o 
  -5  -3   1      677.73      536.45     27.36 o 
  -4  -3   1     2805.05     2721.24     52.65 o 
  -3  -3   1     2231.60     2265.32     31.37 o 
  -2  -3   1     3494.17     3790.27     65.50 o 
  -1  -3   1     6208.78     6387.13     66.54 o 
   0  -3   1     1483.28     1669.17     82.09 o 
   1  -3   1     1340.15     1130.95     26.53 o 
   2  -3   1       24.30       44.36      8.29 o 
   3  -3   1        5.85        0.00      6.22 o 
   4  -3   1      176.82      259.94     19.48 o 
   5  -3   1      997.18     1025.65     37.31 o 
   6  -3   1      462.10      469.29     29.43 o 
   7  -3   1      181.29      205.63     23.63 o 
   8  -3   1      255.03      248.74     27.78 o 
   9  -3   1      121.15      120.23     22.80 o 
 -10  -2   1      271.99      286.88     31.92 o 
  -9  -2   1       62.32       60.94     18.24 o 
  -8  -2   1       13.88       15.34     12.85 o 
  -7  -2   1        2.40        0.41      9.95 o 
  -6  -2   1       11.72       27.36     10.78 o 
  -5  -2   1      132.08      115.25     14.51 o 
  -4  -2   1     3236.76     3421.45     56.38 o 
  -3  -2   1    10701.67     9783.88     85.82 o 
  -2  -2   1     2504.63     2606.52     45.40 o 
  -1  -2   1      863.85     1266.62     17.13 o 
   0  -2   1        2.18        8.20      2.59 o 
   1  -2   1     9366.03    10152.43     70.06 o 
   2  -2   1      190.51      177.02     12.85 o 
   3  -2   1       10.91        8.29      6.22 o 
   4  -2   1       39.39       31.51      8.71 o 
   5  -2   1      111.31       85.82     13.68 o 
   6  -2   1      150.78      126.03     17.41 o 
   7  -2   1      549.16      552.62     33.17 o 
   8  -2   1     1123.53     1332.85     52.24 o 
   9  -2   1      189.12      179.51     25.29 o 
 -10  -1   1      193.32      232.16     29.02 o 
  -9  -1   1       43.10       52.65     17.00 o 
  -8  -1   1       31.48       31.09     14.10 o 
  -7  -1   1       64.40       74.21     15.34 o 
  -6  -1   1      161.46      135.15     17.00 o 
  -5  -1   1      689.19      739.59     29.85 o 
  -4  -1   1     3217.57     3084.41     52.24 o 
  -3  -1   1       17.05       19.07      6.63 o 
  -2  -1   1     4809.05     5229.40     51.41 o 
  -1  -1   1      692.08      601.92     12.02 o 
   0  -1   1     1735.59     1653.72     21.14 o 
   1  -1   1      861.97     1169.09     19.90 o 
   2  -1   1     6287.28     6847.47     58.04 o 
   3  -1   1      351.09      428.25     18.24 o 
   4  -1   1      297.14      334.14     19.07 o 
   5  -1   1       54.13       62.60     12.02 o 
   6  -1   1     1319.93     1297.19     42.70 o 
   7  -1   1      758.39      803.02     37.73 o 
   8  -1   1      906.25      847.38     42.29 o 
   9  -1   1      246.46      273.62     29.43 o 
  10  -1   1       59.60       94.11     21.14 o 
 -10   0   1      220.85      233.82     29.02 o 
  -9   0   1       34.28       22.80     14.51 o 
  -8   0   1      171.66      149.25     21.14 o 
  -7   0   1      258.45      263.25     24.05 o 
  -6   0   1      166.45      144.27     17.41 o 
  -5   0   1      608.29      650.46     28.19 o 
  -4   0   1     7651.96     7649.66     80.43 o 
  -3   0   1     1599.25     1399.18     30.68 o 
  -2   0   1       91.60      113.18      9.95 o 
  -1   0   1      132.55      229.72      5.57 o 
   1   0   1      769.02      944.81     14.92 o 
   2   0   1      150.33      131.42      9.54 o 
   3   0   1       15.53        5.80      5.39 o 
   4   0   1      427.42      349.07     18.66 o 
   5   0   1      163.66      204.80     17.83 o 
   6   0   1     1230.93     1225.47     41.04 o 
   7   0   1     1734.05     1713.01     52.24 o 
   8   0   1      555.32      526.92     34.41 o 
   9   0   1       28.42       37.31     16.17 o 
  10   0   1       21.77       31.92     17.41 o 
  -9   1   1       18.51       30.26     14.92 o 
  -8   1   1       24.16       33.58     14.51 o 
  -7   1   1       47.57       50.58     14.10 o 
  -6   1   1      864.70      861.89     35.65 o 
  -5   1   1     2529.08     2540.08     52.65 o 
  -4   1   1     4094.43     4231.53     60.11 o 
  -3   1   1     2463.50     2630.04     41.04 o 
  -2   1   1     2890.92     2604.75     33.58 o 
  -1   1   1     5978.04     6180.84     43.53 o 
   0   1   1     3786.97     5526.65     41.87 o 
   1   1   1      209.17      262.60     15.79 o 
   2   1   1       31.49       11.93      2.50 o 
   3   1   1      799.38      560.91     19.48 o 
   4   1   1     1584.88     1398.35     33.99 o 
   5   1   1      201.26      187.39     17.00 o 
   6   1   1      107.36       83.33     14.10 o 
   7   1   1     1594.37     1504.06     49.33 o 
   8   1   1      553.89      572.94     35.24 o 
   9   1   1      101.66      120.64     21.14 o 
  10   1   1       35.21       31.09     16.58 o 
  -9   2   1       14.67        5.80     13.27 o 
  -8   2   1       29.05       24.46     14.10 o 
  -7   2   1        8.75        4.56     10.78 o 
  -6   2   1       48.88       57.63     13.27 o 
  -5   2   1     1832.33     1892.52     46.85 o 
  -4   2   1      462.87      448.57     21.56 o 
  -3   2   1      114.36       67.16      9.12 o 
  -2   2   1     1464.98     1581.59     27.78 o 
  -1   2   1       49.79       55.97      6.63 o 
   0   2   1    10594.51    12089.92    116.29 o 
   1   2   1     5537.60     5989.54    111.31 o 
   2   2   1      716.78      782.89     16.67 o 
   3   2   1      194.94      231.96      7.86 o 
   4   2   1      989.28     1043.48     30.68 o 
   5   2   1      125.30       99.08     13.27 o 
   6   2   1      289.95      266.57     21.97 o 
   7   2   1      730.90      808.41     36.90 o 
   8   2   1      202.11      155.05     21.56 o 
   9   2   1      184.96      230.92     27.36 o 
  10   2   1      401.88      378.09     34.82 o 
  -9   3   1       20.78       15.34     14.92 o 
  -8   3   1      140.22      156.29     22.80 o 
  -7   3   1       36.03       35.65     13.68 o 
  -6   3   1      114.37       99.08     16.17 o 
  -5   3   1      142.38      157.95     17.83 o 
  -4   3   1     1909.87     1771.05     41.46 o 
  -3   3   1      247.33      212.67     14.92 o 
  -2   3   1     3684.87     3647.40     44.77 o 
  -1   3   1     3282.05        0.00      1.24 o 
   0   3   1      824.43      688.58     73.17 o 
   1   3   1     4236.01     4908.44     33.27 o 
   2   3   1       32.13       36.37      3.57 o 
   3   3   1     2882.89     3141.40     27.50 o 
   4   3   1      622.92      568.05     17.43 o 
   5   3   1     2720.37     3017.66     58.04 o 
   6   3   1      968.19     1018.19     38.56 o 
   7   3   1     1096.80     1143.80     44.36 o 
   8   3   1       60.18       50.58     16.17 o 
   9   3   1      656.65      631.39     39.80 o 
  10   3   1     1220.21     1194.38     56.38 o 
  11   3   1       27.78       19.48     18.66 o 
  -8   4   1       21.21       29.02     15.34 o 
  -7   4   1       97.87      127.27     19.90 o 
  -6   4   1      431.53      451.47     29.02 o 
  -5   4   1       76.18       70.06     13.68 o 
  -4   4   1       48.35       31.51      9.95 o 
  -3   4   1      718.79      757.01     26.53 o 
  -2   4   1     3362.55     2894.53     43.94 o 
  -1   4   1       16.78       18.53     19.28 o 
   0   4   1      352.14      172.21    217.44 o 
   1   4   1      639.88      544.73     10.55 o 
   2   4   1      914.84      978.78     24.62 o 
   3   4   1       22.16       49.63     11.89 o 
   4   4   1     1892.13     1617.92     20.04 o 
   5   4   1     8036.20     8554.34    163.76 o 
   6   4   1     1119.70     1322.48     44.36 o 
   7   4   1      651.12      558.01     33.58 o 
   8   4   1       95.29       82.09     18.24 o 
   9   4   1     1197.36     1147.95     52.24 o 
  10   4   1      490.26      431.57     37.31 o 
  11   4   1        2.91       10.78     17.00 o 
  -7   5   1      262.24      242.52     26.53 o 
  -6   5   1      144.89      150.07     19.48 o 
  -5   5   1        0.01        0.00      9.12 o 
  -4   5   1       93.32       92.86     14.10 o 
  -3   5   1     1362.99     1323.31     36.48 o 
  -2   5   1     1617.62     1485.82     35.24 o 
  -1   5   1      171.04      245.60     19.07 o 
   0   5   1      322.58      460.59     18.66 o 
   1   5   1      475.42      392.96     10.31 o 
   2   5   1        9.04        7.98      3.36 o 
   3   5   1      251.38      371.63     13.05 o 
   4   5   1     5367.92     5217.46    120.27 o 
   5   5   1     2013.82     2271.91     39.25 o 
   6   5   1      329.54      340.80     19.16 o 
   7   5   1       92.04      108.20     18.24 o 
   8   5   1      200.14      184.07     23.63 o 
   9   5   1      797.59      819.19     45.60 o 
  10   5   1       74.61       70.06     20.73 o 
  -7   6   1      130.70       95.77     21.14 o 
  -5   6   1      138.38      125.62     17.41 o 
  -4   6   1      569.10      676.99     31.51 o 
  -3   6   1     1406.51     1383.50     29.79 o 
  -2   6   1     3394.29     3166.80     40.47 o 
  -1   6   1      916.13     1150.36     23.40 o 
   0   6   1        6.36       10.01      4.22 o 
   1   6   1      248.40      316.42     10.60 o 
   2   6   1       42.72       36.73      4.65 o 
   3   6   1       17.92       23.89      3.99 o 
   4   6   1     1504.48     1206.64     24.18 o 
   5   6   1     1383.93     1391.03     33.11 o 
   6   6   1        2.31        0.00      7.91 o 
   7   6   1      224.89      205.45     17.58 o 
   8   6   1      476.98      515.73     36.07 o 
   9   6   1      787.06      807.58     46.43 o 
  10   6   1      206.96      220.97     29.85 o 
  -6   7   1        7.14        2.90     12.02 o 
  -5   7   1      175.00      158.37     22.39 o 
  -4   7   1      480.95      492.92     32.34 o 
  -3   7   1     2658.24     2803.93     86.85 o 
  -2   7   1     1402.72     1227.94     27.94 o 
  -1   7   1       98.85      104.48      9.82 o 
   0   7   1      216.74      243.40     11.39 o 
   1   7   1        3.91       15.13      4.80 o 
   2   7   1      766.32      794.31     16.71 o 
   3   7   1       75.10      100.72     11.09 o 
   4   7   1      921.40      826.95     26.34 o 
   5   7   1       10.35       10.04      8.06 o 
   6   7   1      623.97      577.84     25.50 o 
   7   7   1      656.81      748.08     29.79 o 
   8   7   1      990.46     1074.17     36.47 o 
   9   7   1      362.47      346.58     33.99 o 
  10   7   1       39.75       28.19     17.83 o 
  -5   8   1      462.31      446.08     35.65 o 
  -4   8   1      208.26      232.57     26.12 o 
  -3   8   1      815.39      717.62     37.73 o 
  -2   8   1      783.28      846.55     37.73 o 
  -1   8   1      210.99      236.31     21.14 o 
   0   8   1      589.78      570.79     21.38 o 
   1   8   1       10.71       27.96      8.49 o 
   2   8   1       15.53       16.10      8.03 o 
   3   8   1      152.98      198.54     16.51 o 
   4   8   1      182.58      159.64     14.49 o 
   5   8   1        0.23        1.29     10.36 o 
   6   8   1     1032.30      977.55     32.68 o 
   7   8   1      640.38      632.00     54.31 o 
   8   8   1      307.23      321.86     23.30 o 
   9   8   1      179.43      177.02     27.36 o 
  10   8   1        0.07        2.49     16.58 o 
  -4   9   1      500.21      507.02     36.90 o 
  -3   9   1      160.99      138.88     21.14 o 
  -2   9   1        1.22        0.00      9.95 o 
  -1   9   1       98.45       89.13     18.66 o 
   0   9   1      717.30      740.01     39.38 o 
   1   9   1       87.34      116.08     19.90 o 
   2   9   1      105.88      168.52     19.07 o 
   3   9   1        7.70       26.69      9.79 o 
   4   9   1        0.73        2.47      8.64 o 
   5   9   1      137.50      147.49     15.66 o 
   6   9   1      121.48      128.10     23.42 o 
   7   9   1     1372.56     1378.45     57.21 o 
   8   9   1      154.70      149.59     18.18 o 
   9   9   1       45.97       47.13     14.51 o 
  -2  10   1        4.54       22.80     16.17 o 
  -1  10   1      204.54      190.70     25.29 o 
   0  10   1      239.37      235.48     28.19 o 
   1  10   1       82.08       80.84     19.07 o 
   2  10   1        1.50        8.29     13.68 o 
   3  10   1        1.82        0.00     12.44 o 
   4  10   1       14.25        0.00      9.09 o 
   5  10   1      225.82      187.49     17.98 o 
   6  10   1      494.79      443.44     25.93 o 
   7  10   1      317.35      342.93     24.91 o 
   8  10   1       90.46       75.07     15.83 o 
   9  10   1        0.93        0.00     11.71 o 
  -2  11   1       22.02       26.53     17.41 o 
  -1  11   1      148.51      162.93     26.12 o 
   0  11   1      125.39      122.30     23.22 o 
   1  11   1        0.41        8.29     14.51 o 
   2  11   1        0.07        8.29     14.10 o 
   3  11   1       48.68       24.87     16.58 o 
   4  11   1       54.29       56.38     19.48 o 
   5  11   1      549.51      587.03     42.29 o 
   6  11   1      699.42      494.58     40.63 o 
   7  11   1       84.02       76.48     15.82 o 
   8  11   1        0.24        0.00     11.39 o 
   0  12   1        2.58        0.00     15.34 o 
   1  12   1        5.66        9.95     16.17 o 
   2  12   1        0.00        0.00     15.34 o 
   3  12   1       15.40       13.27     16.58 o 
   4  12   1      205.28      217.24     30.68 o 
   5  12   1      349.35      295.59     34.82 o 
   6  12   1      227.57      197.34     31.09 o 
  -5 -12   2      113.05      108.98     23.84 o 
  -4 -12   2        8.35       24.38     12.86 o 
  -3 -12   2        5.64        2.64     11.42 o 
  -2 -12   2       73.09       81.67     21.97 o 
  -1 -12   2      289.02      197.34     27.78 o 
  -7 -11   2       24.61       16.01     12.75 o 
  -6 -11   2      162.55      165.45     19.79 o 
  -5 -11   2       92.06       83.35     15.97 o 
  -4 -11   2        0.00        0.00     10.70 o 
  -3 -11   2       71.83       62.87     14.22 o 
  -2 -11   2       98.29      152.97     17.15 o 
  -1 -11   2      279.41      263.13     32.54 o 
   0 -11   2       99.28       63.43     19.07 o 
  -8 -10   2       51.26       59.86     16.05 o 
  -7 -10   2       17.63       12.12     12.30 o 
  -6 -10   2       18.89       19.11     11.98 o 
  -5 -10   2       35.59       24.25     11.58 o 
  -4 -10   2      148.30      147.15     16.84 o 
  -3 -10   2      442.28      408.23     24.03 o 
  -2 -10   2      403.72      371.69     22.72 o 
  -1 -10   2      342.53      397.11     28.81 o 
   0 -10   2       77.09       69.99     13.04 o 
   1 -10   2        0.25        0.00      9.38 o 
  -9  -9   2        0.41        1.24     16.58 o 
  -8  -9   2      113.21      108.62     23.63 o 
  -7  -9   2       86.24       82.45     14.99 o 
  -6  -9   2       65.14      104.86     27.78 o 
  -5  -9   2        4.62        8.61      9.95 o 
  -4  -9   2     1101.38      970.24     32.95 o 
  -3  -9   2     1506.90     1510.73     38.80 o 
  -2  -9   2     1376.26     1425.32     36.93 o 
  -1  -9   2      933.26      836.79     28.71 o 
   0  -9   2       34.90       36.33     10.62 o 
   1  -9   2      113.61      116.41     13.63 o 
   2  -9   2        3.84        0.00      8.49 o 
   3  -9   2       31.03       24.87     15.75 o 
   4  -9   2       33.11       52.24     18.24 o 
  -9  -8   2       62.19       57.63     20.73 o 
  -8  -8   2        0.98        8.29     14.92 o 
  -7  -8   2       44.03       45.26     12.69 o 
  -6  -8   2        7.09       16.54     10.67 o 
  -5  -8   2      371.55      399.07     23.14 o 
  -4  -8   2     1969.57     1825.57     50.58 o 
  -3  -8   2     2547.27     2636.09     47.48 o 
  -2  -8   2     1909.11     2041.47     46.64 o 
  -1  -8   2      488.08      386.17     19.91 o 
   0  -8   2       70.94       59.26     10.54 o 
   1  -8   2       68.29       34.75      9.74 o 
   2  -8   2       27.29        9.69      8.56 o 
   3  -8   2       30.68       50.16     16.17 o 
   5  -8   2        4.06       17.00     14.92 o 
   6  -8   2       12.27       17.00     15.34 o 
  -9  -7   2       13.36       12.85     15.75 o 
  -8  -7   2        0.10        0.00     12.44 o 
  -7  -7   2        1.00        1.66     12.02 o 
  -6  -7   2        2.40        0.00      8.66 o 
  -5  -7   2     1200.86     1203.27     34.44 o 
  -4  -7   2     3746.92     3532.00     53.64 o 
  -3  -7   2      669.16      657.83     24.47 o 
  -2  -7   2      992.87      988.29     27.40 o 
  -1  -7   2       30.98       40.34      8.79 o 
   0  -7   2      641.21      633.91     21.93 o 
   1  -7   2      330.46      302.89     16.81 o 
   2  -7   2      753.45      687.51     30.47 o 
   3  -7   2       84.45      103.23     17.83 o 
   5  -7   2        0.68        0.00     12.44 o 
   6  -7   2      196.92      215.58     26.95 o 
   7  -7   2      279.90      281.08     31.51 o 
 -10  -6   2       88.60       72.96     21.56 o 
  -9  -6   2        0.06        1.24     12.85 o 
  -8  -6   2        0.39        7.88     13.68 o 
  -7  -6   2       33.46       24.05     14.10 o 
  -6  -6   2       58.73       62.19     16.17 o 
  -5  -6   2     1212.57     1154.39     32.25 o 
  -4  -6   2     5150.34     4969.42     60.22 o 
  -3  -6   2      737.90      708.07     23.00 o 
  -2  -6   2       25.37       25.95      7.31 o 
  -1  -6   2      116.07       80.27     11.40 o 
   0  -6   2      629.93      670.96     20.59 o 
   1  -6   2     1909.78     1919.30     32.81 o 
   2  -6   2      129.93      116.49     16.17 o 
   3  -6   2      275.68      244.18     22.39 o 
   5  -6   2      126.78      129.76     19.90 o 
   6  -6   2      270.62      283.98     28.19 o 
   7  -6   2      774.86      815.46     44.77 o 
 -10  -5   2        4.42       20.31     16.58 o 
  -9  -5   2        3.66        0.00     12.85 o 
  -8  -5   2        4.58        0.00     11.19 o 
  -7  -5   2        4.30        0.00     10.36 o 
  -6  -5   2      360.44      390.11     29.02 o 
  -5  -5   2     2846.33     2847.30     46.76 o 
  -4  -5   2     3808.65     3750.60     49.98 o 
  -3  -5   2      574.54      694.58     21.39 o 
  -2  -5   2       38.94       32.55      7.02 o 
  -1  -5   2      511.15      555.35     27.36 o 
   0  -5   2     4619.50     5287.06    102.40 o 
   1  -5   2      688.56      775.94     19.66 o 
   2  -5   2       86.83       63.43     12.02 o 
   3  -5   2       32.81       46.43     12.02 o 
   4  -5   2      148.73      115.25     16.58 o 
   5  -5   2        3.93        9.95     11.19 o 
   6  -5   2     1496.56     1569.57     54.31 o 
   7  -5   2     1422.09     1489.97     56.80 o 
   8  -5   2      138.50      109.45     22.80 o 
 -10  -4   2        0.18        0.00     14.51 o 
  -9  -4   2       52.71       54.72     18.24 o 
  -8  -4   2        7.39       12.44     12.85 o 
  -7  -4   2      462.00      465.56     32.75 o 
  -6  -4   2     1989.33     2050.47     57.63 o 
  -5  -4   2     1018.22      984.68     21.62 o 
  -4  -4   2      734.04      718.94     14.34 o 
  -3  -4   2       14.52       11.80      3.12 o 
  -2  -4   2     1985.43     1946.03     29.73 o 
  -1  -4   2       31.58       17.44      5.12 o 
   0  -4   2     4511.55     4676.42    149.66 o 
   1  -4   2      245.38      236.62     10.85 o 
   2  -4   2      711.05      840.75     29.43 o 
   3  -4   2        5.84       10.78      8.29 o 
   4  -4   2     1864.05     1776.02     47.26 o 
   5  -4   2     2435.34     2497.38     60.11 o 
   6  -4   2     1918.27     1960.51     57.63 o 
   7  -4   2      901.86      868.11     43.12 o 
   8  -4   2       54.96       38.97     17.00 o 
   9  -4   2       27.02        8.29     15.75 o 
 -10  -3   2        3.06        9.95     16.17 o 
  -9  -3   2       15.81       36.90     16.17 o 
  -8  -3   2       63.22       69.65     17.41 o 
  -7  -3   2      417.75      458.93     31.51 o 
  -6  -3   2      486.15      525.26     30.26 o 
  -5  -3   2      851.73      935.69     36.07 o 
  -4  -3   2     1614.77     1086.63    177.85 o 
  -3  -3   2     1615.08     1572.93     35.29 o 
  -2  -3   2      453.44      488.01      9.26 o 
  -1  -3   2      680.26      716.89      9.87 o 
   0  -3   2       35.52       22.19      3.20 o 
   1  -3   2      694.29      698.55     23.22 o 
   2  -3   2      315.56      223.45     15.75 o 
   3  -3   2     1254.24     1155.82     33.58 o 
   4  -3   2     2398.73     2357.25     51.41 o 
   5  -3   2     1683.41     1797.99     49.33 o 
   6  -3   2     1780.34     1868.06     54.31 o 
   7  -3   2      453.20      454.78     31.92 o 
   8  -3   2        5.52        6.22     13.27 o 
   9  -3   2       11.63       13.27     14.92 o 
 -10  -2   2        0.45        2.90     14.10 o 
  -9  -2   2       14.77       11.61     13.68 o 
  -8  -2   2      198.71      176.61     22.80 o 
  -7  -2   2      376.22      409.60     29.43 o 
  -6  -2   2       94.72      101.98     15.75 o 
  -5  -2   2      487.46      411.67     24.46 o 
  -4  -2   2        3.07        4.56      6.63 o 
  -3  -2   2     6077.12     6635.21     73.38 o 
  -2  -2   2     3024.62     2587.63     24.61 o 
  -1  -2   2      757.65      843.66     10.93 o 
   0  -2   2    10847.44    12207.46    502.46 o 
   1  -2   2       18.95       18.65      3.88 o 
   2  -2   2     3738.79     3891.16     50.58 o 
   3  -2   2     1029.29      973.41     29.02 o 
   4  -2   2     9379.50    10455.89    101.16 o 
   5  -2   2     2345.99     2540.91     55.55 o 
   6  -2   2      963.93      951.86     38.56 o 
   7  -2   2      226.24      276.93     25.70 o 
   8  -2   2      347.45      435.71     32.75 o 
   9  -2   2       59.34       71.31     19.07 o 
 -10  -1   2        5.85       21.14     15.75 o 
  -9  -1   2        0.82        0.00     12.85 o 
  -8  -1   2       47.57       33.99     14.51 o 
  -7  -1   2      448.76      436.54     29.85 o 
  -6  -1   2       15.92       17.41     10.36 o 
  -5  -1   2       60.52       49.33     11.19 o 
  -4  -1   2     3156.84     3156.54     54.31 o 
  -3  -1   2    13814.39    14593.31    104.47 o 
  -2  -1   2    75341.30    81162.93    589.52 o 
  -1  -1   2     1455.05     1653.31     27.36 o 
   0  -1   2      821.43      880.82     50.16 o 
   1  -1   2      833.02      821.66     13.18 o 
   2  -1   2     1030.39     1087.14     28.19 o 
   3  -1   2      299.07      445.66     19.07 o 
   4  -1   2    11781.37    11867.92    103.23 o 
   5  -1   2     2847.13     2727.46     55.55 o 
   6  -1   2       54.98       58.87     13.68 o 
   7  -1   2        1.18        0.00      9.12 o 
   8  -1   2      266.27      253.72     26.95 o 
   9  -1   2      372.50      361.92     32.34 o 
  10  -1   2       38.78       35.65     18.24 o 
 -10   0   2       19.53       10.74     10.26 o 
  -9   0   2       80.90       87.89     19.48 o 
  -8   0   2       42.51       20.31     13.27 o 
  -7   0   2      676.30      618.95     33.99 o 
  -6   0   2       45.42       28.61     12.02 o 
  -5   0   2     1151.77     1076.64     35.65 o 
  -4   0   2     2348.03     2712.54     49.33 o 
  -3   0   2    15531.85    16537.65    107.37 o 
  -2   0   2    52731.67    56552.77    656.06 o 
  -1   0   2     1370.16     1411.84     16.09 o 
   0   0   2      643.92      461.18      8.07 o 
   1   0   2        8.89       50.10      3.95 o 
   2   0   2     1041.98     1479.77     18.75 o 
   3   0   2     2078.15     1963.65     25.21 o 
   4   0   2     1452.11     1341.55     34.41 o 
   5   0   2       55.57       82.09     12.44 o 
   6   0   2        1.57        4.97      9.12 o 
   7   0   2      166.87      188.63     21.56 o 
   8   0   2      884.38      993.73     44.77 o 
   9   0   2      239.30      235.89     27.36 o 
  10   0   2       21.65       32.34     17.00 o 
  -9   1   2       21.29       29.43     14.92 o 
  -8   1   2       15.73       29.43     14.10 o 
  -7   1   2      567.19      669.53     35.24 o 
  -6   1   2      368.89      375.60     25.29 o 
  -5   1   2     1607.60     1710.93     43.94 o 
  -4   1   2     2013.45     2264.80     44.77 o 
  -3   1   2    11137.67    11654.42     87.89 o 
  -2   1   2      340.87      371.29     10.92 o 
  -1   1   2     1449.76     1334.92     19.07 o 
   0   1   2        1.77       18.24      4.15 o 
   1   1   2     3370.59     3198.19    325.85 o 
   2   1   2    10109.21    10599.80    491.40 o 
   3   1   2     4007.06     4328.79     60.25 o 
   4   1   2     1108.63     1015.28     29.43 o 
   5   1   2      437.85      397.16     22.39 o 
   6   1   2     1048.57     1075.40     38.14 o 
   7   1   2      946.37      896.30     38.97 o 
   8   1   2     2284.25     2333.62     65.92 o 
   9   1   2      139.20      169.14     23.63 o 
  10   1   2       15.16       34.41     17.41 o 
  -9   2   2        9.73        7.76      9.23 o 
  -8   2   2       22.67       11.61     12.85 o 
  -7   2   2        2.55        0.00      9.95 o 
  -6   2   2      421.06      430.32     27.36 o 
  -5   2   2     2241.72     2213.81     50.16 o 
  -4   2   2     1637.68     1597.34     38.14 o 
  -3   2   2     1746.18     1847.74     35.24 o 
  -2   2   2      636.22      482.68     12.25 o 
  -1   2   2      856.03      751.74     25.29 o 
   0   2   2     1513.95     2193.91     32.75 o 
   1   2   2       75.92      127.63      5.07 o 
   2   2   2     2886.85     3670.95    101.15 o 
   3   2   2      261.61      365.33      9.55 o 
   4   2   2       36.32       20.63      4.06 o 
   5   2   2      582.64      514.07     24.87 o 
   6   2   2     3527.60     3558.26     67.58 o 
   7   2   2      941.50      836.60     38.14 o 
   8   2   2     1121.98     1192.31     48.09 o 
   9   2   2       82.63       84.16     18.66 o 
  10   2   2        5.54        0.83     14.10 o 
  11   2   2        1.10        0.00     15.34 o 
  -8   3   2       81.98       74.62     17.83 o 
  -7   3   2        4.28        5.80     11.19 o 
  -6   3   2      973.88      931.54     38.14 o 
  -5   3   2     1605.99     1504.48     42.70 o 
  -4   3   2     2655.85     2905.31     51.82 o 
  -3   3   2     1166.28     1143.80     29.02 o 
  -2   3   2        8.67        6.47      3.78 o 
  -1   3   2      366.86      464.33     13.47 o 
   0   3   2      508.15      711.31     18.24 o 
   1   3   2      709.38      823.88     12.28 o 
   2   3   2      997.44     1072.82     22.01 o 
   3   3   2      132.38      100.91      6.39 o 
   4   3   2       36.27       26.81      4.51 o 
   5   3   2     3032.40     3145.19     41.48 o 
   6   3   2     2046.46     2036.37     52.24 o 
   7   3   2     1641.12     1666.99     52.24 o 
   8   3   2     1064.85     1141.31     47.68 o 
   9   3   2        0.86        2.07     12.44 o 
  10   3   2      134.20      145.51     24.87 o 
  11   3   2      370.16      358.60     37.31 o 
  -8   4   2        0.53        0.00     11.19 o 
  -7   4   2       73.35       90.63     12.73 o 
  -6   4   2     1025.94     1056.74     41.04 o 
  -5   4   2     1564.60     1698.08     46.02 o 
  -4   4   2      520.26      553.40     19.12 o 
  -3   4   2      607.94      464.25     15.73 o 
  -2   4   2        1.22        4.53      4.07 o 
  -1   4   2     2326.58     1896.51     36.48 o 
   0   4   2      353.70      488.97     15.34 o 
   1   4   2     2278.04     2392.19     21.19 o 
   2   4   2       73.20       58.60     13.16 o 
   3   4   2      280.97      375.22     10.34 o 
   4   4   2     2359.11     2686.99     26.75 o 
   5   4   2    12393.28    12979.82    121.85 o 
   6   4   2     3048.08     2933.26    109.24 o 
   7   4   2      674.49      747.47     37.31 o 
   8   4   2      247.95      270.71     27.78 o 
   9   4   2        7.10        0.00     12.02 o 
  10   4   2       15.95       11.61     15.34 o 
  11   4   2      194.74      224.70     31.51 o 
  -7   5   2       12.36        0.00     11.61 o 
  -6   5   2      405.83      409.60     31.92 o 
  -5   5   2      906.58      865.42     26.50 o 
  -4   5   2       43.31       46.66      8.35 o 
  -3   5   2       20.98       21.48      6.37 o 
  -2   5   2       54.86       46.93      7.67 o 
  -1   5   2      797.83      752.40     20.73 o 
   0   5   2      655.19      855.94     16.83 o 
   1   5   2      548.24      507.22     12.07 o 
   2   5   2      253.74       92.48     35.46 o 
   3   5   2      173.08      226.67      9.23 o 
   4   5   2     3708.17     4087.61     33.51 o 
   5   5   2     6799.83     6762.53     46.53 o 
   6   5   2     1630.99     1640.57     36.00 o 
   7   5   2      264.69      272.44     18.73 o 
   8   5   2       36.67       38.14     15.34 o 
   9   5   2        6.86        8.29     14.10 o 
  10   5   2        2.62       26.95     17.41 o 
  11   5   2        1.32        0.00     15.75 o 
  -7   6   2        2.45       28.19     14.92 o 
  -6   6   2       32.59       24.46     13.68 o 
  -5   6   2      398.76      425.35     31.92 o 
  -4   6   2      114.39      100.33     17.00 o 
  -3   6   2      174.85      219.54     14.03 o 
  -2   6   2      798.44      917.93     22.40 o 
  -1   6   2      994.92      869.65     20.02 o 
   0   6   2        5.29       18.66      5.28 o 
   1   6   2       45.46       36.18      5.05 o 
   2   6   2      122.67       99.95     21.59 o 
   3   6   2     1673.31     1887.68     23.38 o 
   4   6   2     1672.83     1795.61     23.01 o 
   5   6   2     3676.56     3301.46     51.34 o 
   6   6   2     1832.48     1894.22     39.82 o 
   7   6   2        4.14        6.28      9.33 o 
   8   6   2        4.93        0.00     12.44 o 
   9   6   2       28.40       21.14     15.75 o 
  10   6   2      267.15      249.99     30.68 o 
  -6   7   2        6.10        0.00     12.44 o 
  -5   7   2        9.77       11.61     12.02 o 
  -4   7   2      339.54      315.90     28.19 o 
  -3   7   2     1136.76     1185.67     45.60 o 
  -2   7   2     1267.45     1377.62     45.19 o 
  -1   7   2      262.63      195.68     19.07 o 
   0   7   2        4.75        2.49      5.28 o 
   1   7   2       59.42       67.59      6.64 o 
   2   7   2      540.43      418.21     13.03 o 
   3   7   2     1274.43     1392.51     33.04 o 
   4   7   2     2698.59     2978.20     45.76 o 
   5   7   2     2987.81     2833.82     65.92 o 
   6   7   2      408.30      378.08     21.51 o 
   7   7   2      127.23       82.25     13.32 o 
   8   7   2      152.07      168.09     17.15 o 
   9   7   2        4.65       14.10     14.92 o 
  10   7   2       52.41       34.82     19.07 o 
  -5   8   2      130.68      115.67     21.97 o 
  -4   8   2      610.97      571.28     37.31 o 
  -3   8   2      524.87      456.03     32.34 o 
  -2   8   2      594.34      594.08     33.17 o 
  -1   8   2      279.50      279.01     23.22 o 
   0   8   2      151.95      175.37     13.93 o 
   1   8   2       23.27       46.84      8.51 o 
   2   8   2     2532.79     2431.28     57.63 o 
   3   8   2     1219.36     1287.77     31.64 o 
   4   8   2        7.12       19.81      8.61 o 
   5   8   2      585.41      522.45     23.86 o 
   6   8   2      137.08      176.19     17.00 o 
   7   8   2      294.07      251.44     20.59 o 
   8   8   2        3.70        1.95     10.21 o 
   9   8   2       10.47        9.80     11.58 o 
  10   8   2       26.82       27.78     18.66 o 
  -4   9   2      387.42      341.19     32.34 o 
  -3   9   2      113.71      149.66     22.39 o 
  -2   9   2        1.64       14.51     12.02 o 
  -1   9   2      134.41      116.49     20.73 o 
   0   9   2        0.59        2.90     12.44 o 
   1   9   2       27.85       22.80     14.10 o 
   2   9   2      742.74      618.54     36.90 o 
   3   9   2      143.69      203.97     24.87 o 
   4   9   2       79.57       42.94     10.80 o 
   5   9   2       50.67       43.94     11.15 o 
   6   9   2      424.33      402.57     24.03 o 
   7   9   2      925.02      877.68     33.83 o 
   8   9   2       28.37       36.49     12.69 o 
   9   9   2        1.14        0.00     10.99 o 
  -2  10   2       12.36       29.85     16.58 o 
  -1  10   2        1.00        2.07     13.27 o 
   0  10   2       66.97       15.75     14.92 o 
   1  10   2       55.12       41.46     16.58 o 
   2  10   2      216.50      197.34     25.29 o 
   3  10   2       93.48      150.49     22.80 o 
   4  10   2       37.03       48.92     17.41 o 
   5  10   2       23.46       16.17     15.75 o 
   6  10   2      529.83      421.64     25.05 o 
   7  10   2      795.47      718.60     52.65 o 
   8  10   2       88.17      105.44     17.23 o 
   9  10   2        0.41        0.00     14.51 o 
  -1  11   2       18.65        8.71     15.75 o 
   0  11   2        0.80        0.00     13.68 o 
   1  11   2       17.79       36.90     17.41 o 
   2  11   2      566.98      464.73     37.31 o 
   3  11   2       87.20       70.06     20.31 o 
   4  11   2       33.31        1.66     15.34 o 
   5  11   2       88.15       84.16     22.39 o 
   6  11   2      186.11      165.41     27.36 o 
   7  11   2      372.25      300.98     35.24 o 
   8  11   2        8.30        0.00     17.83 o 
   1  12   2       53.58       72.96     21.97 o 
   2  12   2       65.36       60.94     21.14 o 
   3  12   2       24.79       33.58     19.07 o 
   4  12   2       95.53       79.60     22.80 o 
   5  12   2      154.50      155.46     27.36 o 
   6  12   2      242.38      253.30     33.17 o 
  -4 -12   3       98.51       94.64     17.15 o 
  -3 -12   3       41.62       32.70     13.63 o 
  -2 -12   3       15.34        5.94     11.55 o 
  -1 -12   3        1.66        0.00     15.75 o 
  -6 -11   3       59.32       88.68     16.97 o 
  -5 -11   3      357.79      364.78     25.94 o 
  -4 -11   3      241.37      183.15     19.41 o 
  -3 -11   3        4.60        0.00     10.50 o 
  -2 -11   3        3.02        4.20     10.38 o 
  -1 -11   3        9.51       25.47     11.71 o 
   0 -11   3       18.79        2.07     14.92 o 
   1 -11   3        3.13        1.66     16.17 o 
  -7 -10   3       17.21       24.64     12.56 o 
  -6 -10   3      116.84      119.29     17.29 o 
  -5 -10   3      425.78      409.83     26.95 o 
  -4 -10   3      172.74      178.93     29.85 o 
  -3 -10   3       62.17       75.89     14.06 o 
  -2 -10   3       97.21       93.44     14.92 o 
  -1 -10   3      315.22      255.57     20.73 o 
   0 -10   3      167.72      161.68     16.47 o 
   1 -10   3       25.40       36.48     17.00 o 
   2 -10   3       16.09        8.29     15.75 o 
   3 -10   3       16.06        0.00     16.17 o 
  -8  -9   3      181.52      153.39     26.95 o 
  -7  -9   3        9.71       12.85     15.34 o 
  -6  -9   3      220.64      241.71     21.08 o 
  -5  -9   3      773.32      732.67     30.93 o 
  -4  -9   3        3.24        1.45      9.38 o 
  -3  -9   3      854.74      784.01     29.41 o 
  -2  -9   3      293.38      270.43     19.75 o 
  -1  -9   3      247.50      258.71     18.99 o 
   0  -9   3       62.03       48.75     10.92 o 
   1  -9   3       27.39       22.80     14.10 o 
   2  -9   3       10.29       15.34     14.92 o 
   3  -9   3      408.81      408.77     33.99 o 
   4  -9   3      217.86      196.09     27.36 o 
   5  -9   3      144.85      155.05     25.70 o 
  -9  -8   3        2.70        0.00     16.58 o 
  -8  -8   3      233.50      232.57     29.85 o 
  -7  -8   3      347.08      327.93     32.75 o 
  -6  -8   3      356.64      380.99     23.88 o 
  -5  -8   3       50.64       30.06     11.28 o 
  -4  -8   3      238.47      256.34     19.61 o 
  -3  -8   3     1645.83     1483.64     48.92 o 
  -2  -8   3     1394.84     1445.21     35.17 o 
  -1  -8   3      106.60      128.90     13.40 o 
   0  -8   3       24.03        6.90      8.03 o 
   1  -8   3        1.43        0.00      7.37 o 
   2  -8   3       25.43       10.16      8.37 o 
   3  -8   3      121.60      126.44     21.14 o 
   4  -8   3     1020.25     1010.72     48.09 o 
   5  -8   3      178.95      166.24     24.87 o 
   6  -8   3       36.51       43.53     19.07 o 
  -9  -7   3       19.46       22.39     17.41 o 
  -8  -7   3      324.04      279.84     31.92 o 
  -7  -7   3      352.79      371.87     33.58 o 
  -6  -7   3       52.92       69.65     17.83 o 
  -5  -7   3        0.24        1.18      9.07 o 
  -4  -7   3     1180.35     1153.86     32.82 o 
  -3  -7   3     2366.71     2296.43     44.77 o 
  -2  -7   3      915.69      998.58     28.23 o 
  -1  -7   3        4.50        0.01      7.07 o 
   0  -7   3        3.56        0.00      6.43 o 
   1  -7   3        0.88        1.45      7.02 o 
   2  -7   3      709.14      814.87     25.26 o 
   3  -7   3       68.75       70.05     10.76 o 
   4  -7   3      127.63      163.34     22.80 o 
   5  -7   3       87.83      128.52     21.56 o 
   6  -7   3       15.38       15.75     15.75 o 
  -9  -6   3        0.70        7.88     13.68 o 
  -8  -6   3      339.77      322.12     32.34 o 
  -7  -6   3      202.15      203.14     25.29 o 
  -6  -6   3       36.29       27.78     14.51 o 
  -5  -6   3      247.92      236.39     18.31 o 
  -4  -6   3      686.22      808.14     44.57 o 
  -3  -6   3      616.69      475.19     37.93 o 
  -2  -6   3        3.69        3.33      6.43 o 
  -1  -6   3       35.75       43.16      8.06 o 
   0  -6   3      512.04      531.83     18.89 o 
   1  -6   3        7.14        0.00      5.88 o 
   2  -6   3     1363.73     1489.30     47.05 o 
   3  -6   3      615.73      657.92     33.99 o 
   4  -6   3        8.28        3.73     12.02 o 
   5  -6   3        3.61        0.00     12.02 o 
   6  -6   3      119.34      142.20     22.39 o 
   7  -6   3      223.23      266.15     30.26 o 
 -10  -5   3        3.65        5.39     15.75 o 
  -9  -5   3        2.70        0.00     13.27 o 
  -8  -5   3      574.20      550.14     38.56 o 
  -7  -5   3      229.56      312.17     29.43 o 
  -6  -5   3      144.26      114.01     19.07 o 
  -5  -5   3      396.40      411.67     29.85 o 
  -4  -5   3     1909.81     1986.26     37.95 o 
  -3  -5   3      224.65      168.12     13.48 o 
  -2  -5   3       77.31       97.55      9.66 o 
  -1  -5   3      107.64      152.94     11.39 o 
   0  -5   3        0.18        7.36      5.25 o 
   1  -5   3      598.04      612.80     23.01 o 
   2  -5   3      717.88      872.27     21.61 o 
   3  -5   3     2563.28     2538.00     58.04 o 
   4  -5   3      363.95      326.68     26.12 o 
   5  -5   3       39.61       45.19     14.92 o 
   6  -5   3      918.33      857.75     42.70 o 
   7  -5   3      371.45      397.16     32.75 o 
   8  -5   3      175.06      227.60     28.19 o 
 -10  -4   3        2.30        4.97     14.92 o 
  -9  -4   3       13.53       15.34     14.51 o 
  -8  -4   3      397.74      408.77     33.58 o 
  -7  -4   3        1.34       10.36     12.02 o 
  -6  -4   3     1088.95     1115.20     44.77 o 
  -5  -4   3      859.12      785.65     20.63 o 
  -4  -4   3     1844.00     1853.49     27.29 o 
  -3  -4   3     1636.11     1758.27     30.18 o 
  -2  -4   3        3.63        0.50      2.76 o 
  -1  -4   3      169.19      163.99      6.95 o 
   0  -4   3     1113.12     1120.24     29.04 o 
   1  -4   3     2236.27     2702.73     66.33 o 
   2  -4   3     3994.76     4471.15     67.58 o 
   3  -4   3     3053.75     3124.21     60.11 o 
   5  -4   3     1425.89     1389.23     47.26 o 
   6  -4   3      471.43      507.85     32.75 o 
   7  -4   3      137.63      113.59     19.90 o 
   8  -4   3      180.90      206.46     26.53 o 
   9  -4   3       10.66       17.83     16.17 o 
 -10  -3   3       21.68        4.15     15.34 o 
  -9  -3   3       17.13       20.73     15.34 o 
  -8  -3   3        0.82        0.51      7.47 o 
  -7  -3   3      288.09      307.80     17.73 o 
  -6  -3   3     1971.20     1908.03     35.26 o 
  -5  -3   3     1319.31     1379.66     27.28 o 
  -4  -3   3     1045.72     1181.53     38.14 o 
  -3  -3   3      265.75      210.62     10.12 o 
  -2  -3   3       95.21       92.41      5.83 o 
  -1  -3   3        3.45        7.98      3.11 o 
   0  -3   3     3903.17     4078.88     89.23 o 
   1  -3   3     2734.60     3155.66     68.19 o 
   2  -3   3     1058.80     1143.80     32.75 o 
   3  -3   3      829.36      834.95     30.26 o 
   4  -3   3      101.90       87.89     14.10 o 
   5  -3   3     1826.55     1786.80     50.58 o 
   6  -3   3     1287.29     1376.38     48.09 o 
   7  -3   3      338.45      355.70     29.43 o 
   8  -3   3      149.43      107.79     20.73 o 
   9  -3   3        4.68        0.00     12.85 o 
 -10  -2   3        0.41        0.00      9.15 o 
  -9  -2   3        0.53        0.00      9.12 o 
  -8  -2   3       30.99       38.38      9.96 o 
  -7  -2   3      610.05      612.59     23.49 o 
  -6  -2   3     1898.69     1877.11     42.08 o 
  -5  -2   3      413.53      319.66     16.79 o 
  -4  -2   3     1004.61     1001.94     21.89 o 
  -3  -2   3     1260.51     1101.51     20.51 o 
  -2  -2   3     2955.92     1043.58   1494.74 o 
  -1  -2   3     1579.59     1558.37     32.75 o 
   0  -2   3      416.98      414.53     19.69 o 
   1  -2   3      182.46      197.72      8.69 o 
   2  -2   3      511.57      510.42     14.36 o 
   3  -2   3      477.15      405.86     21.14 o 
   4  -2   3     4603.99     4835.56     70.89 o 
   5  -2   3     3239.88     3285.48     64.26 o 
   6  -2   3     1787.08     1827.43     52.65 o 
   7  -2   3      720.56      764.47     38.56 o 
   8  -2   3      188.46      192.78     24.05 o 
   9  -2   3        3.16        0.00     13.68 o 
  -9  -1   3       75.72       68.40     12.56 o 
  -8  -1   3      139.30      124.10     13.87 o 
  -7  -1   3      898.90      847.49     27.38 o 
  -6  -1   3     2472.63     2456.91     40.83 o 
  -5  -1   3       29.08       23.84      6.45 o 
  -4  -1   3       49.34       69.80      7.37 o 
  -3  -1   3     1747.59     1754.12     25.88 o 
  -2  -1   3     2615.63     3278.24     43.94 o 
  -1  -1   3      542.64      852.81     15.37 o 
   0  -1   3     5064.06     5406.85    208.53 o 
   1  -1   3     1549.25     1614.32     46.22 o 
   2  -1   3     1073.05     1022.95     18.32 o 
   3  -1   3     1640.40     1929.98     27.41 o 
   4  -1   3    11251.00    11621.25    104.47 o 
   5  -1   3     5239.51     4988.12     75.87 o 
   6  -1   3      286.00      233.40     21.97 o 
   7  -1   3       19.57       13.68     11.61 o 
   8  -1   3       72.22       76.70     17.41 o 
   9  -1   3       53.92       53.07     17.41 o 
  10  -1   3       36.89       22.80     17.00 o 
  -9   0   3       86.62       88.54     13.92 o 
  -8   0   3      593.04      574.66     25.35 o 
  -7   0   3     1969.59     1776.37     49.75 o 
  -6   0   3      653.21      664.96     37.52 o 
  -5   0   3        4.31        8.45      5.67 o 
  -4   0   3      815.46      699.61     19.05 o 
  -3   0   3     2340.47     2680.78     31.94 o 
  -2   0   3     1585.37     1771.87     24.25 o 
  -1   0   3    22824.92    25913.71    539.36 o 
   0   0   3     1089.87     1587.99     25.29 o 
   1   0   3      253.76      236.13     12.44 o 
   2   0   3      416.08      589.29     11.09 o 
   3   0   3     3046.85     2670.81     30.47 o 
   4   0   3     2095.11     1961.56     29.46 o 
   5   0   3     2222.64     1904.12     46.02 o 
   6   0   3      145.59      153.39     18.66 o 
   7   0   3       31.40       17.41     11.61 o 
   8   0   3        2.47        9.12     12.02 o 
   9   0   3       27.77       29.02     15.34 o 
  10   0   3        0.20        4.56     14.51 o 
  -9   1   3      129.47      149.26     16.42 o 
  -8   1   3      255.35      229.30     18.32 o 
  -7   1   3     1729.42     1725.71     38.99 o 
  -6   1   3      284.61      286.03     16.56 o 
  -5   1   3      326.29      273.60     14.80 o 
  -4   1   3      450.97      444.94     15.96 o 
  -3   1   3       22.21       38.60      5.71 o 
  -2   1   3     7610.46     8364.87     49.98 o 
  -1   1   3       34.51       36.50      4.97 o 
   0   1   3     3206.12     3316.36    101.16 o 
   1   1   3     1007.11     1248.04     30.26 o 
   2   1   3     3783.22     4250.02    156.09 o 
   3   1   3     2710.80     1825.20   1105.49 o 
   4   1   3     3801.09     3780.89     39.28 o 
   5   1   3     2895.13     2800.84     53.89 o 
   6   1   3       23.00       19.48      9.95 o 
   7   1   3      393.42      418.30     28.61 o 
   8   1   3       17.08       11.19     11.61 o 
   9   1   3        2.29        4.56     12.85 o 
  10   1   3        8.54        3.73     13.68 o 
  -9   2   3      118.55      142.31     19.07 o 
  -8   2   3      180.29      190.73     19.28 o 
  -7   2   3      376.77      363.57     20.23 o 
  -6   2   3      266.19      230.69     15.96 o 
  -5   2   3      583.49      603.76     29.02 o 
  -4   2   3     1630.49     1657.59     55.35 o 
  -3   2   3      206.54      241.11     11.51 o 
  -2   2   3      856.55      863.30     16.52 o 
  -1   2   3      860.45      878.46     13.43 o 
   0   2   3     1295.87     1155.82     27.78 o 
   1   2   3      545.66      431.95      8.36 o 
   2   2   3     6999.83     7165.04     46.64 o 
   3   2   3     3410.75     3922.14     54.94 o 
   4   2   3     1167.53     1167.85     17.87 o 
   5   2   3     1048.30      988.53     22.68 o 
   6   2   3      500.00      484.22     26.95 o 
   7   2   3      937.95      989.17     40.63 o 
   8   2   3      526.60      521.94     33.99 o 
   9   2   3       67.00       45.19     16.58 o 
  10   2   3       72.98       53.48     18.66 o 
  11   2   3      145.83      168.73     27.78 o 
  -8   3   3      233.69      183.24     25.29 o 
  -7   3   3      140.18      137.56     14.22 o 
  -6   3   3        4.91        3.65      7.14 o 
  -5   3   3      782.47      698.26     22.78 o 
  -4   3   3      366.41      276.51     23.42 o 
  -3   3   3      128.06      183.23     10.85 o 
  -2   3   3       22.60       18.42      4.48 o 
  -1   3   3      216.39      131.83      6.45 o 
   0   3   3      125.16       98.67     11.19 o 
   1   3   3     2267.44     2315.94     22.80 o 
   2   3   3     2926.18     3026.60     58.58 o 
   3   3   3    10367.96    12707.09    177.53 o 
   4   3   3     2109.22     2236.73     24.76 o 
   5   3   3      385.73      329.21     11.73 o 
   6   3   3      794.90      844.07     34.41 o 
   7   3   3     1109.32     1171.58     43.94 o 
   8   3   3      529.73      553.04     34.41 o 
   9   3   3       48.28       53.48     17.41 o 
  10   3   3       26.02       29.02     17.00 o 
  11   3   3        8.79       18.24     17.83 o 
  -8   4   3        0.45        0.00     12.44 o 
  -7   4   3        5.07        4.56     12.02 o 
  -6   4   3       35.68       33.58     13.68 o 
  -5   4   3      829.53      792.60     46.85 o 
  -4   4   3      227.35      296.04     32.96 o 
  -3   4   3      924.80      982.67     22.01 o 
  -2   4   3     1533.73     1327.86     22.16 o 
  -1   4   3      109.03      129.78      7.34 o 
   0   4   3       45.87       83.44      5.39 o 
   1   4   3     4701.74     5372.28     35.58 o 
   2   4   3    13694.08    14691.42    128.17 o 
   3   4   3     6265.31     6884.57    123.66 o 
   4   4   3      781.29      870.92     16.42 o 
   5   4   3      273.31      275.79     11.20 o 
   6   4   3     1341.04     1081.37     29.37 o 
   7   4   3     1700.70     1625.12     51.82 o 
   8   4   3       14.48        0.00     11.61 o 
   9   4   3        2.81        2.49     13.68 o 
  10   4   3       25.50       29.02     17.41 o 
  11   4   3        3.13        0.00     15.75 o 
  -7   5   3       23.04       24.87     15.75 o 
  -6   5   3      290.93      252.89     26.95 o 
  -5   5   3      740.39      691.92     38.14 o 
  -4   5   3      223.10      151.73     19.07 o 
  -3   5   3       25.21       24.41      6.47 o 
  -2   5   3       24.09       24.07      5.75 o 
  -1   5   3       40.33       42.82      9.33 o 
   0   5   3      651.93      773.96     18.86 o 
   1   5   3     9335.55     9646.65     53.43 o 
   2   5   3     6882.33     6935.56     51.94 o 
   3   5   3      231.72      452.81     16.78 o 
   4   5   3       43.86       38.61      5.47 o 
   5   5   3     1054.07     1069.51     19.98 o 
   6   5   3     1313.21     1240.41     29.61 o 
   7   5   3      561.66      550.63     24.12 o 
   8   5   3        2.51        6.22     12.44 o 
   9   5   3       17.33        6.22     13.68 o 
  10   5   3        0.10        0.00     14.10 o 
  11   5   3        4.22        0.00     14.51 o 
  -7   6   3       58.97       71.31     20.31 o 
  -6   6   3      366.40      283.15     29.43 o 
  -5   6   3     1211.86     1064.20     48.50 o 
  -4   6   3       85.71       89.55     17.00 o 
  -3   6   3        0.63        5.80      9.54 o 
  -2   6   3       55.99       68.40     13.27 o 
  -1   6   3      162.41      143.44     17.00 o 
   0   6   3       36.65       40.18      6.84 o 
   1   6   3     2505.47     2563.61     44.39 o 
   2   6   3     1754.60     1544.56     21.54 o 
   3   6   3       89.32       71.60     24.95 o 
   4   6   3     1035.19     1127.61     20.61 o 
   5   6   3      796.15      898.32     18.82 o 
   6   6   3     2713.43     2614.63     45.62 o 
   7   6   3      359.12      357.35     21.18 o 
   8   6   3        3.87       13.53      9.55 o 
   9   6   3       19.20       30.68     16.17 o 
  10   6   3       22.61       17.00     17.00 o 
  -6   7   3       95.51      104.47     22.39 o 
  -5   7   3      525.56      427.01     34.41 o 
  -4   7   3       88.75       99.08     18.66 o 
  -3   7   3      118.41      116.49     18.66 o 
  -2   7   3        9.10       38.56     12.85 o 
  -1   7   3      483.34      474.68     27.78 o 
   0   7   3       65.26      115.25     14.92 o 
   1   7   3      945.42      795.46     23.07 o 
   2   7   3      528.82      532.71     14.82 o 
   3   7   3      420.42      220.65    117.63 o 
   4   7   3     2611.41     2803.12     31.57 o 
   5   7   3     1013.42     1210.69     31.59 o 
   6   7   3      708.68      652.25     25.91 o 
   7   7   3      215.20      224.66     18.99 o 
   8   7   3       20.57       20.62     10.99 o 
   9   7   3        0.57       12.85     14.92 o 
  10   7   3       56.86       45.19     19.90 o 
  -5   8   3       81.48       76.70     19.90 o 
  -4   8   3       24.05       17.00     13.68 o 
  -3   8   3      144.07      150.07     21.56 o 
  -2   8   3        6.55       20.31     12.02 o 
  -1   8   3       76.67       96.60     15.75 o 
   0   8   3      558.92      696.91     24.49 o 
   1   8   3      651.57      682.58     23.18 o 
   2   8   3       28.97       43.53     14.51 o 
   3   8   3      205.33      165.83     21.14 o 
   4   8   3      302.64      309.39     18.18 o 
   5   8   3     1524.62     1744.44     48.92 o 
   6   8   3      221.60      200.45     17.73 o 
   7   8   3       14.23       20.03     10.54 o 
   8   8   3       14.45       11.08     10.80 o 
   9   8   3        9.50        0.00     10.83 o 
  10   8   3        1.06        0.00     16.17 o 
  -4   9   3       13.63        0.00     12.85 o 
  -3   9   3       66.96       41.87     16.17 o 
  -2   9   3        1.45        4.97     11.61 o 
  -1   9   3       57.89       89.13     16.58 o 
   0   9   3        8.81        5.39     12.44 o 
   1   9   3       12.88        3.73     12.44 o 
   2   9   3        4.01       10.78     12.85 o 
   3   9   3      161.28      115.25     20.31 o 
   4   9   3      160.21      135.15     21.97 o 
   5   9   3      676.99      781.05     43.94 o 
   6   9   3      157.11      129.84     15.34 o 
   7   9   3       10.04        3.33      9.85 o 
   8   9   3       76.47       60.12     14.40 o 
   9   9   3       17.39       18.25     12.60 o 
  -1  10   3        1.86        0.00     13.68 o 
   0  10   3        7.83       23.63     16.17 o 
   1  10   3       57.60       82.09     19.48 o 
   2  10   3      167.65      142.20     22.80 o 
   3  10   3     1073.26      953.10     48.09 o 
   4  10   3      832.53      920.76     47.68 o 
   5  10   3       51.10       54.72     18.24 o 
   6  10   3        0.99        8.71     15.34 o 
   7  10   3       17.77       29.02     18.66 o 
   8  10   3        3.44        0.00     10.99 o 
   9  10   3       81.29       77.41     16.84 o 
  -1  11   3        9.74        3.32     15.75 o 
   0  11   3       58.32       24.46     18.24 o 
   1  11   3      100.66      152.15     25.29 o 
   2  11   3      675.60      664.14     43.53 o 
   3  11   3      970.62      820.02     48.09 o 
   4  11   3      133.12      125.62     24.05 o 
   5  11   3        0.44        0.00     14.51 o 
   6  11   3        0.83       12.44     17.41 o 
   7  11   3       72.69       47.68     21.56 o 
   8  11   3        0.03        0.00     16.58 o 
   1  12   3      155.77      165.00     27.78 o 
   2  12   3      232.01      252.47     31.92 o 
   3  12   3      413.71      326.27     35.65 o 
   4  12   3       63.30       46.02     19.90 o 
   5  12   3       39.66       22.80     19.07 o 
   6  12   3       31.92       30.68     19.90 o 
  -6 -11   4       30.30        3.65     15.55 o 
  -5 -11   4       42.74       60.17     15.24 o 
  -4 -11   4       68.35       59.19     14.78 o 
  -3 -11   4       20.08        0.00     10.70 o 
  -2 -11   4        0.00        8.11     10.85 o 
  -1 -11   4       12.89        3.32     15.75 o 
   0 -11   4       59.73       57.63     20.73 o 
   1 -11   4       28.96       28.19     18.24 o 
  -7 -10   4       30.17       31.92     19.48 o 
  -6 -10   4      243.69      235.57     21.93 o 
  -5 -10   4      579.53      544.74     29.30 o 
  -4 -10   4      236.98      249.12     21.39 o 
  -3 -10   4       22.46       11.90     14.30 o 
  -2 -10   4        0.29       11.65     10.38 o 
  -1 -10   4        2.57        0.00      9.23 o 
   0 -10   4      126.76      100.74     21.56 o 
   1 -10   4      443.89      446.49     36.90 o 
   2 -10   4      362.37      443.18     37.31 o 
   3 -10   4      151.62      134.74     25.70 o 
  -8  -9   4       82.07       99.08     24.05 o 
  -7  -9   4      310.79      315.90     34.82 o 
  -6  -9   4      789.81      717.15     32.39 o 
  -5  -9   4      617.64      591.07     28.85 o 
  -4  -9   4      421.80      440.31     25.03 o 
  -3  -9   4       10.19        9.04      9.95 o 
  -2  -9   4       76.88       86.01     13.28 o 
  -1  -9   4      122.12      108.22     13.63 o 
   0  -9   4      324.40      320.75     19.95 o 
   1  -9   4      118.03       96.18     20.73 o 
   2  -9   4      361.01      392.18     33.99 o 
   3  -9   4       11.25       24.46     17.00 o 
   4  -9   4      118.33      110.28     23.63 o 
  -8  -8   4       93.89       87.06     22.39 o 
  -7  -8   4      576.71      524.85     40.63 o 
  -6  -8   4      889.97      879.30     48.09 o 
  -5  -8   4      116.88      123.97     15.54 o 
  -4  -8   4      161.07      126.65     15.08 o 
  -3  -8   4        6.02        0.00      8.79 o 
  -2  -8   4      139.29      104.94     13.10 o 
  -1  -8   4      204.73      225.13     17.52 o 
   0  -8   4     1062.71      995.18     29.15 o 
   1  -8   4        5.67       16.17      8.43 o 
   2  -8   4        8.28        3.73     12.85 o 
   3  -8   4        6.69        9.12     14.10 o 
   4  -8   4      328.13      326.27     31.92 o 
   5  -8   4      263.52      252.47     30.68 o 
  -9  -7   4        9.32        5.80     15.34 o 
  -8  -7   4      217.75      196.92     27.36 o 
  -7  -7   4      842.35      807.58     46.43 o 
  -6  -7   4      769.16      723.43     42.70 o 
  -5  -7   4      144.88      155.89     15.97 o 
  -4  -7   4       15.91        1.04      8.79 o 
  -3  -7   4      183.81      212.76     27.15 o 
  -2  -7   4       24.92        8.15     10.99 o 
  -1  -7   4       23.96       14.88      8.03 o 
   0  -7   4     1029.03      953.11     28.19 o 
   1  -7   4      524.42      598.19     22.00 o 
   2  -7   4        1.17        0.00      6.96 o 
   3  -7   4       25.46       41.46     15.34 o 
   4  -7   4      861.85      837.85     43.12 o 
   5  -7   4      325.71      288.54     30.68 o 
   6  -7   4       77.79      103.64     21.97 o 
  -9  -6   4       43.25       26.53     17.41 o 
  -8  -6   4      347.44      354.04     33.99 o 
  -7  -6   4     1610.57     1545.94     60.11 o 
  -6  -6   4      778.13      674.51     39.80 o 
  -5  -6   4       20.26       17.00     12.85 o 
  -4  -6   4        8.29       11.21      8.49 o 
  -3  -6   4        1.95        6.51      7.44 o 
  -2  -6   4      707.16      778.41     25.50 o 
  -1  -6   4      486.66      473.79     29.43 o 
   0  -6   4      239.11      258.60     14.84 o 
   1  -6   4       29.55       49.10      8.35 o 
   2  -6   4       74.30       71.83      9.56 o 
   3  -6   4       35.56       33.58     14.10 o 
   4  -6   4     2308.86     2257.75     63.84 o 
   5  -6   4     1429.06     1460.12     54.72 o 
   6  -6   4        6.79        0.00     11.61 o 
   7  -6   4        0.88        2.07     14.51 o 
  -9  -5   4      206.19      184.90     27.36 o 
  -8  -5   4      805.55      701.45     43.12 o 
  -7  -5   4      693.80      642.17     39.80 o 
  -6  -5   4       94.23      131.00     20.73 o 
  -5  -5   4        7.57        0.00     10.36 o 
  -4  -5   4       17.80        4.97      9.95 o 
  -3  -5   4        8.95        9.38      7.02 o 
  -2  -5   4     1657.44     1573.55     30.87 o 
  -1  -5   4       68.49       52.37      5.21 o 
   0  -5   4      550.15      499.47     17.03 o 
   1  -5   4      712.52      702.43     19.11 o 
   2  -5   4     2526.41     2558.47     82.91 o 
   3  -5   4     1694.74     1688.55     50.16 o 
   4  -5   4     3127.42     3259.77     71.72 o 
   5  -5   4      874.28      890.91     41.87 o 
   6  -5   4        2.52        0.00     12.85 o 
   7  -5   4        1.39        2.49     12.85 o 
   8  -5   4        8.50       15.34     16.17 o 
  -9  -4   4      197.30      238.38     29.85 o 
  -8  -4   4      861.47      805.51     44.77 o 
  -7  -4   4      331.07      344.51     30.26 o 
  -6  -4   4        5.89        0.00     10.36 o 
  -5  -4   4      191.67      209.86     18.86 o 
  -4  -4   4       79.85       70.15      7.66 o 
  -3  -4   4        2.37        2.43      4.21 o 
  -2  -4   4        0.05        2.05      3.45 o 
  -1  -4   4      282.94      252.48     14.46 o 
   0  -4   4        1.18        7.55      3.51 o 
   1  -4   4     3343.89     3441.61     32.99 o 
   2  -4   4     4491.99     4820.76    171.63 o 
   3  -4   4     6669.17     6753.36     91.62 o 
   4  -4   4     3136.96     3203.80     67.58 o 
   5  -4   4      130.20      144.27     19.90 o 
   6  -4   4       33.83       40.63     14.92 o 
   7  -4   4        8.59       18.66     14.51 o 
   8  -4   4       34.13       36.90     16.58 o 
   9  -4   4       35.53       20.31     17.83 o 
  -9  -3   4      161.02      155.46     24.87 o 
  -8  -3   4       93.61       85.82     19.07 o 
  -7  -3   4      210.29      215.78     16.41 o 
  -6  -3   4       93.75      118.11     11.55 o 
  -5  -3   4      733.55      730.33     21.81 o 
  -4  -3   4       15.68        6.27      5.80 o 
  -3  -3   4       55.00       44.55      6.27 o 
  -2  -3   4       16.14       27.55      5.18 o 
  -1  -3   4       13.82       31.55      4.26 o 
   0  -3   4      170.82      111.57     70.15 o 
   1  -3   4    13937.92    14852.83    211.16 o 
   2  -3   4    10884.71    12473.18    311.22 o 
   3  -3   4     1667.43     1712.59     43.94 o 
   4  -3   4     1229.37     1219.25     40.63 o 
   5  -3   4       21.95       30.68     12.02 o 
   6  -3   4      374.71      301.39     26.12 o 
   7  -3   4        4.05        0.00     11.19 o 
   8  -3   4        0.13        0.00     12.44 o 
   9  -3   4       12.10       10.36     15.75 o 
  -9  -2   4       35.84       39.75     11.42 o 
  -8  -2   4        1.07        2.01      8.29 o 
  -7  -2   4        4.61        0.00      6.47 o 
  -6  -2   4      891.54      853.54     26.03 o 
  -5  -2   4     2177.75     2107.47     35.71 o 
  -4  -2   4      896.82      936.81     39.80 o 
  -3  -2   4       55.86       51.65      6.67 o 
  -2  -2   4     2796.03     2545.97     30.81 o 
  -1  -2   4      380.00      280.21     11.09 o 
   0  -2   4     3665.44     3763.53    171.84 o 
   1  -2   4     2899.77     2924.35     21.04 o 
   2  -2   4    14290.10    15694.24     79.26 o 
   3  -2   4     4934.29     5395.45     50.13 o 
   4  -2   4      716.26      731.72     30.26 o 
   5  -2   4      359.95      371.87     25.70 o 
   6  -2   4      478.15      545.58     31.92 o 
   7  -2   4        2.10        0.00     10.78 o 
   8  -2   4        2.37       12.44     12.85 o 
   9  -2   4        1.47        9.54     14.51 o 
  -9  -1   4       63.21       58.50     12.60 o 
  -8  -1   4       35.90       49.95     11.21 o 
  -7  -1   4      159.23      147.46     14.03 o 
  -6  -1   4     1427.04     1444.06     32.95 o 
  -5  -1   4     4383.06     4534.38     57.42 o 
  -4  -1   4     8238.85     8955.74     67.24 o 
  -3  -1   4       25.26       18.15      5.25 o 
  -2  -1   4      463.72      567.92     15.39 o 
  -1  -1   4      146.38      137.26      8.94 o 
   0  -1   4     1420.35     1752.28     23.43 o 
   1  -1   4    14838.26    15124.00    438.20 o 
   2  -1   4     4749.33     5238.30     43.22 o 
   3  -1   4      326.93      347.34     13.48 o 
   4  -1   4      303.11      245.73     13.18 o 
   5  -1   4      179.37      148.00     17.83 o 
   6  -1   4     1088.47     1137.17     42.29 o 
   7  -1   4        0.82        0.00      9.95 o 
   8  -1   4       10.11        4.97     12.02 o 
   9  -1   4       14.20       44.77     17.00 o 
  10  -1   4        2.75        0.00     14.10 o 
  -9   0   4       62.66       37.78     15.96 o 
  -8   0   4      173.75      193.03     17.00 o 
  -7   0   4      721.19      803.28     27.70 o 
  -6   0   4      756.52      798.49     25.50 o 
  -5   0   4     1120.93     1182.70     43.94 o 
  -4   0   4      186.73      206.78     12.30 o 
  -3   0   4      180.14      160.04     10.11 o 
  -2   0   4      883.48     1008.02     19.41 o 
  -1   0   4     6076.22     6851.10     45.14 o 
   0   0   4     1503.69     1977.19     23.11 o 
   1   0   4     4123.49     4836.13    124.58 o 
   2   0   4     1155.81     1170.44     21.33 o 
   3   0   4      923.05      882.05     19.19 o 
   4   0   4     1839.27     1726.12     28.87 o 
   5   0   4      116.66       93.14      9.50 o 
   6   0   4     1336.94     1380.52     44.36 o 
   7   0   4       47.94       37.31     13.27 o 
   8   0   4       76.75       65.50     17.00 o 
   9   0   4        4.62       11.19     14.10 o 
  10   0   4      282.53      258.28     30.68 o 
  -9   1   4       30.00       17.20     10.26 o 
  -8   1   4      276.93      262.95     19.20 o 
  -7   1   4      258.35      251.70     17.30 o 
  -6   1   4      541.96      585.47     22.55 o 
  -5   1   4      351.29      402.81     27.78 o 
  -4   1   4      302.59      303.03     14.20 o 
  -3   1   4       12.63        6.62      4.54 o 
  -2   1   4      221.16      171.00      9.26 o 
  -1   1   4      173.61      180.15      8.35 o 
   0   1   4     1200.20     1112.71     18.24 o 
   1   1   4     3537.36     4080.36     30.75 o 
   2   1   4      876.39      959.45     34.46 o 
   3   1   4      268.44      383.33      9.68 o 
   4   1   4      835.86      735.52     18.91 o 
   5   1   4     2869.11     3024.09     40.16 o 
   6   1   4      723.37      679.90     31.92 o 
   7   1   4      131.66      133.08     18.66 o 
   8   1   4       12.17        4.97     11.19 o 
   9   1   4       33.92       21.97     14.92 o 
  10   1   4       48.26       51.41     19.07 o 
  -8   2   4      454.80      445.66     34.82 o 
  -7   2   4      512.00      516.64     23.56 o 
  -6   2   4      343.97      320.61     18.11 o 
  -5   2   4      419.56      394.78     17.82 o 
  -4   2   4      246.12      285.07     14.40 o 
  -3   2   4        5.86        9.55      5.39 o 
  -2   2   4     1340.33     1251.78     20.63 o 
  -1   2   4       61.66       71.55      5.67 o 
   0   2   4     3142.53     3356.37     51.82 o 
   1   2   4     2852.50     2549.30     76.07 o 
   2   2   4      416.99      436.77     13.04 o 
   3   2   4     5929.35     5453.14     81.72 o 
   4   2   4     1825.81     1876.71     22.78 o 
   5   2   4     1953.80     2050.24     26.23 o 
   6   2   4      429.78      430.63     17.87 o 
   7   2   4      529.50      575.42     32.34 o 
   8   2   4        6.87       18.66     13.27 o 
   9   2   4     1815.01     1870.54     64.26 o 
  10   2   4      211.27      203.14     27.78 o 
  11   2   4      202.88      225.11     31.51 o 
  -8   3   4      367.08      334.14     33.17 o 
  -7   3   4      353.68      297.25     29.02 o 
  -6   3   4      319.13      302.64     26.95 o 
  -5   3   4       10.38        1.08      6.30 o 
  -4   3   4        3.03        4.19      5.71 o 
  -3   3   4       70.78      124.94     10.78 o 
  -2   3   4     1520.32     1333.30     21.21 o 
  -1   3   4     3679.48     3685.95     59.70 o 
   0   3   4      137.23       94.94     11.19 o 
   1   3   4       93.96      110.28     12.44 o 
   2   3   4     9762.04    10353.96    146.56 o 
   3   3   4    11165.13    12851.65    268.34 o 
   4   3   4     1165.10     1445.15     20.65 o 
   5   3   4      337.87      305.79     11.87 o 
   6   3   4      101.54       80.20      7.96 o 
   7   3   4      149.20      182.41     21.97 o 
   8   3   4      115.48      146.34     21.14 o 
   9   3   4     3414.59     3700.05     88.30 o 
  10   3   4      654.85      600.30     41.87 o 
  11   3   4      132.10      133.91     26.95 o 
  -7   4   4       87.23      119.40     21.56 o 
  -6   4   4       76.50       50.99     15.34 o 
  -5   4   4       32.23       32.75     12.85 o 
  -4   4   4        1.13       12.02      9.54 o 
  -3   4   4       92.29       80.46      8.37 o 
  -2   4   4        6.80        7.71      4.45 o 
  -1   4   4      105.28      153.50      7.08 o 
   0   4   4        1.33        0.00      5.80 o 
   1   4   4      714.36      927.81     29.85 o 
   2   4   4    10227.83    12147.85     89.29 o 
   3   4   4    16287.80    18127.72    160.23 o 
   4   4   4      166.10      113.29      7.63 o 
   5   4   4       65.49       59.01      6.57 o 
   6   4   4      187.02      160.47     10.41 o 
   7   4   4       27.87       20.16      6.49 o 
   8   4   4      491.07      526.09     33.99 o 
   9   4   4      935.50      915.37     46.43 o 
  10   4   4      105.33      129.76     24.05 o 
  11   4   4       40.76       56.80     21.56 o 
  -7   5   4      153.88      115.25     22.39 o 
  -6   5   4        4.07       17.83     12.44 o 
  -5   5   4        2.19       13.27     11.61 o 
  -4   5   4       15.41       15.34     11.19 o 
  -3   5   4        1.18        1.24      9.12 o 
  -2   5   4      196.48      181.17     19.07 o 
  -1   5   4        1.62        0.00      6.63 o 
   0   5   4      997.73     1138.83     36.07 o 
   1   5   4     2659.42     3192.61     56.38 o 
   2   5   4     7796.89     7673.09     90.34 o 
   3   5   4     4653.34     4818.01     43.42 o 
   4   5   4      414.05      595.63     14.95 o 
   5   5   4       83.69      104.18      8.19 o 
   6   5   4        1.15        9.14      5.51 o 
   7   5   4       55.51       55.90      8.11 o 
   8   5   4       12.67       12.44     13.27 o 
   9   5   4      236.47      237.55     28.61 o 
  10   5   4       60.05       45.60     19.07 o 
  11   5   4       28.69       38.97     19.90 o 
  -6   6   4       65.09       90.79     20.31 o 
  -5   6   4       61.07       33.17     14.92 o 
  -4   6   4      103.20      110.28     18.66 o 
  -3   6   4      184.91      240.87     24.05 o 
  -2   6   4      244.20      178.68     20.73 o 
  -1   6   4      263.43      283.15     22.39 o 
   0   6   4     1362.95     1366.43     41.46 o 
   1   6   4     3257.87     3583.55     62.60 o 
   2   6   4     7169.19     7381.82     86.19 o 
   3   6   4     2911.62     2754.11     30.03 o 
   4   6   4        8.06        0.00      4.31 o 
   5   6   4       29.80       37.71      6.45 o 
   6   6   4        1.28        0.00      5.13 o 
   7   6   4        0.59        6.08      6.03 o 
   8   6   4       47.64       71.75     13.10 o 
   9   6   4      171.45      165.00     24.46 o 
  10   6   4       24.46       19.48     17.00 o 
  -5   7   4      118.26      131.83     22.80 o 
  -4   7   4       20.14       12.85     12.44 o 
  -3   7   4       18.79        8.29     11.19 o 
  -2   7   4      146.40      120.64     18.24 o 
  -1   7   4      418.50      340.36     25.70 o 
   0   7   4     2743.21     2858.88     61.77 o 
   1   7   4     1696.63     2019.09     51.61 o 
   2   7   4     1106.38     1039.02     26.85 o 
   3   7   4     1004.04      997.26     25.88 o 
   4   7   4       62.91       37.99     15.08 o 
   5   7   4       95.85       94.29      8.49 o 
   6   7   4      163.89      131.38     23.42 o 
   7   7   4       30.60       37.77     11.14 o 
   8   7   4        2.50        0.00      8.61 o 
   9   7   4      178.66      168.80     18.28 o 
  10   7   4       68.35       65.09     21.56 o 
  -5   8   4       20.26       26.53     16.17 o 
  -4   8   4        3.87        0.41     12.02 o 
  -3   8   4       10.86       29.85     14.92 o 
  -2   8   4        3.34        0.83      9.95 o 
  -1   8   4      571.97      640.10     34.82 o 
   0   8   4     1365.18     1386.74     46.43 o 
   1   8   4      676.08      931.28     28.15 o 
   2   8   4       17.44       38.44      9.12 o 
   3   8   4       12.88        8.29     12.02 o 
   4   8   4     1037.26      951.44     43.53 o 
   5   8   4      130.70      139.30     21.56 o 
   6   8   4      262.65      183.36     16.22 o 
   7   8   4       31.70       57.10     12.56 o 
   8   8   4       36.26       39.56     12.69 o 
   9   8   4       54.14       36.84     13.45 o 
  10   8   4       99.18      112.35     25.29 o 
  -4   9   4        0.46        0.00     13.27 o 
  -3   9   4        0.13        0.00     10.78 o 
  -2   9   4        4.79        0.41     11.61 o 
  -1   9   4      701.55      684.04     37.73 o 
   0   9   4      514.06      423.98     25.70 o 
   1   9   4       11.85       16.58     13.68 o 
   2   9   4       59.89       65.09     17.00 o 
   3   9   4       17.37       24.87     14.10 o 
   4   9   4     1684.70     1468.82     56.38 o 
   5   9   4      439.48      419.13     33.99 o 
   6   9   4      294.62      225.11     27.36 o 
   7   9   4       16.02       21.14     17.00 o 
   8   9   4       50.99       56.34     13.87 o 
   9   9   4        3.66       12.33     12.22 o 
  -1  10   4      186.21      138.05     24.46 o 
   0  10   4      621.80      576.67     40.21 o 
   1  10   4       23.21       41.46     17.41 o 
   2  10   4       27.09       36.48     17.00 o 
   3  10   4      116.37      119.81     21.97 o 
   4  10   4      230.30      208.53     26.53 o 
   5  10   4      135.99      133.49     23.63 o 
   6  10   4       68.96       38.14     17.83 o 
   7  10   4       32.57       44.77     19.90 o 
   8  10   4       28.67       23.22     18.66 o 
   9  10   4      134.49      126.86     27.78 o 
  -1  11   4      208.02      177.44     28.61 o 
   0  11   4       76.54       65.50     20.73 o 
   1  11   4        1.79        0.00     13.27 o 
   2  11   4       67.78      113.59     23.63 o 
   3  11   4      197.11      204.80     28.19 o 
   4  11   4      105.68       69.23     20.31 o 
   5  11   4        1.72       14.10     16.17 o 
   6  11   4       22.49       25.29     18.24 o 
   7  11   4        0.35        0.00     15.75 o 
   8  11   4       42.98       26.53     20.31 o 
   2  12   4      237.93      292.69     33.99 o 
   3  12   4      115.03      148.42     26.95 o 
   4  12   4      195.61      133.91     26.53 o 
   5  12   4        4.04        7.05     17.00 o 
   6  12   4       25.86       12.02     17.83 o 
  -5 -11   5        1.27        7.98     12.46 o 
  -4 -11   5        6.59        8.13     13.47 o 
  -3 -11   5       15.27       12.19     11.42 o 
  -2 -11   5       25.23       29.02     18.66 o 
  -1 -11   5      121.66      107.79     24.05 o 
   0 -11   5        2.14        2.07     16.58 o 
   1 -11   5       82.47       67.58     22.39 o 
  -6 -10   5        0.38        9.54     16.17 o 
  -5 -10   5      115.82       99.14     16.55 o 
  -4 -10   5        0.86        1.16     10.50 o 
  -3 -10   5        5.30        9.65     10.92 o 
  -2 -10   5        0.74        3.24     10.08 o 
  -1 -10   5      111.71      106.13     22.80 o 
   0 -10   5       17.69       17.00     16.58 o 
   1 -10   5      459.31      393.01     36.90 o 
   2 -10   5      301.85      362.34     36.48 o 
   3 -10   5      218.40      264.91     33.17 o 
  -7  -9   5       20.57        2.07     15.75 o 
  -6  -9   5      271.55      263.67     31.92 o 
  -5  -9   5      143.20      111.06     16.38 o 
  -4  -9   5        9.90       18.61     11.13 o 
  -3  -9   5       23.33       11.72     10.08 o 
  -2  -9   5      200.62      212.67     18.36 o 
  -1  -9   5       25.90       17.63     10.08 o 
   0  -9   5      162.92      179.09     24.87 o 
   1  -9   5      645.83      706.84     43.12 o 
   2  -9   5      708.50      719.28     43.53 o 
   3  -9   5      216.80      208.53     28.61 o 
   4  -9   5       15.06        4.56     17.41 o 
  -8  -8   5        1.13        0.00     13.27 o 
  -7  -8   5       22.80       24.87     17.00 o 
  -6  -8   5      395.93      393.84     35.65 o 
  -5  -8   5      172.07      180.75     26.12 o 
  -4  -8   5       17.14       23.74     10.67 o 
  -3  -8   5       54.86       80.40     13.02 o 
  -2  -8   5        1.60        3.93      8.49 o 
  -1  -8   5        4.89        8.93      8.66 o 
   0  -8   5      645.48      708.31     55.35 o 
   1  -8   5      252.80      245.43     27.78 o 
   2  -8   5      433.05      413.33     33.17 o 
   3  -8   5      105.81      117.74     22.39 o 
   4  -8   5       23.21       32.34     17.41 o 
  -8  -7   5       10.37       12.44     14.92 o 
  -7  -7   5       99.99       67.58     19.90 o 
  -6  -7   5      194.06      177.85     25.29 o 
  -5  -7   5       34.07       39.38     15.75 o 
  -4  -7   5        0.13        0.00      8.64 o 
  -3  -7   5       38.98       80.62     12.14 o 
  -2  -7   5       28.96       25.79      9.33 o 
  -1  -7   5      222.81      279.09     17.59 o 
   0  -7   5     1685.41     1575.62     33.57 o 
   1  -7   5      310.95      308.44     28.61 o 
   2  -7   5       20.24        9.95     12.85 o 
   3  -7   5        7.47        7.05     12.85 o 
   4  -7   5       30.07       45.60     17.41 o 
   6  -7   5        5.64        0.00     12.85 o 
  -9  -6   5        1.75        4.97     14.51 o 
  -8  -6   5       39.74       44.36     18.24 o 
  -7  -6   5      252.02      260.35     29.85 o 
  -6  -6   5      372.25      385.55     32.75 o 
  -5  -6   5      162.61      186.97     23.63 o 
  -4  -6   5      222.96      208.53     24.05 o 
  -3  -6   5      217.98      249.03     17.43 o 
  -2  -6   5      101.08       78.87     10.67 o 
  -1  -6   5      667.95      645.16     22.18 o 
   0  -6   5     4074.45     4329.65     50.10 o 
   1  -6   5     1184.04     1317.57     27.95 o 
   2  -6   5       52.60       57.63     15.34 o 
   3  -6   5       34.61       47.26     15.34 o 
   4  -6   5     1315.19     1378.03     52.65 o 
   6  -6   5       22.21       15.34     14.92 o 
   7  -6   5      178.83      220.55     28.61 o 
  -9  -5   5       18.58       12.85     14.92 o 
  -8  -5   5      216.66      165.41     25.70 o 
  -7  -5   5       53.97       39.38     16.58 o 
  -6  -5   5      329.61      331.66     30.26 o 
  -5  -5   5        3.37        0.00     10.36 o 
  -4  -5   5       37.38       21.97     12.02 o 
  -3  -5   5      500.39      488.78     30.26 o 
  -2  -5   5     1304.94     1188.25     28.39 o 
  -1  -5   5     2807.56     3329.66     30.74 o 
   0  -5   5     3954.23     4107.44     34.72 o 
   1  -5   5     1544.47     1524.92     21.70 o 
   2  -5   5      331.58      361.98     14.95 o 
   3  -5   5      685.00      664.97     34.82 o 
   4  -5   5      371.14      351.97     28.61 o 
   6  -5   5       30.42       31.09     15.75 o 
   7  -5   5      125.99      122.30     22.80 o 
   8  -5   5       14.96        7.88     16.58 o 
  -9  -4   5       94.25       95.35     21.97 o 
  -8  -4   5      234.60      267.40     29.85 o 
  -7  -4   5      118.29      131.83     21.56 o 
  -6  -4   5      255.04      248.74     26.53 o 
  -5  -4   5       66.36       82.09     17.00 o 
  -4  -4   5        0.77        0.00      4.90 o 
  -3  -4   5     1444.70     1496.19     41.25 o 
  -2  -4   5     2239.11     2299.74     31.97 o 
  -1  -4   5     3543.36     3850.67     60.55 o 
   0  -4   5     3229.67     3124.97     35.78 o 
   1  -4   5      264.68      292.31     10.54 o 
   2  -4   5      729.62      618.16     15.74 o 
   3  -4   5     1618.46     1676.94     48.92 o 
   4  -4   5      261.16      311.76     25.70 o 
   5  -4   5       80.13       94.94     17.83 o 
   6  -4   5        1.85        0.00     10.78 o 
   7  -4   5       27.63       39.38     16.17 o 
   8  -4   5       72.35      128.93     23.63 o 
  -9  -3   5      229.44      255.38     30.68 o 
  -8  -3   5      272.34      286.47     29.85 o 
  -7  -3   5       89.51       84.31     11.55 o 
  -6  -3   5      126.55      139.88     12.85 o 
  -5  -3   5        8.71        7.59      6.26 o 
  -4  -3   5       12.60       22.90      6.67 o 
  -3  -3   5      465.51      471.78     26.53 o 
  -2  -3   5     3961.95     3940.50     65.92 o 
  -1  -3   5     1483.64      475.22    704.15 o 
   0  -3   5      581.56      720.20     28.19 o 
   1  -3   5       45.40       52.31      4.86 o 
   2  -3   5     6993.02     7633.46    144.81 o 
   3  -3   5     2348.82     2542.88     60.46 o 
   4  -3   5     1101.54     1155.82     41.04 o 
   5  -3   5      361.18      327.10     26.53 o 
   6  -3   5       35.70       42.70     14.51 o 
   7  -3   5       20.85       32.34     14.51 o 
   8  -3   5       57.75       77.94     19.48 o 
   9  -3   5      385.91      419.96     37.31 o 
  -9  -2   5      192.11      217.65     28.19 o 
  -8  -2   5      184.18      191.28     17.13 o 
  -7  -2   5        4.62        4.09      7.44 o 
  -6  -2   5       17.32       19.04      9.12 o 
  -5  -2   5       32.30       44.09      8.32 o 
  -4  -2   5        0.78        0.97      5.18 o 
  -3  -2   5     2066.09     2247.95     39.80 o 
  -2  -2   5     1940.01     2073.21     75.04 o 
  -1  -2   5       85.01      127.02      9.50 o 
   0  -2   5       69.51      110.72      9.38 o 
   1  -2   5     4925.28     5440.13    159.61 o 
   2  -2   5    12470.70    13516.79    208.74 o 
   3  -2   5     2111.38     2012.81     32.54 o 
   4  -2   5       76.73       76.89      9.23 o 
   5  -2   5      150.13      174.12     20.73 o 
   6  -2   5       97.43       80.01     16.17 o 
   7  -2   5       70.87       53.07     16.17 o 
   8  -2   5       53.66       71.72     18.66 o 
   9  -2   5      296.72      289.79     31.51 o 
  -9  -1   5      392.62      426.12     25.21 o 
  -8  -1   5       18.91       23.29      9.82 o 
  -7  -1   5       47.69       44.64      9.92 o 
  -6  -1   5        8.01        4.77      7.14 o 
  -5  -1   5      490.75      568.84     23.42 o 
  -4  -1   5       11.12       14.38      6.00 o 
  -3  -1   5    15812.79    17459.99    301.19 o 
  -2  -1   5     1998.42     2139.45     30.48 o 
  -1  -1   5      491.39      449.41     15.34 o 
   0  -1   5        9.63       11.72      7.67 o 
   1  -1   5     5460.91     5552.38    185.94 o 
   2  -1   5    15440.98    16502.14    126.65 o 
   3  -1   5       67.52       60.99      7.47 o 
   4  -1   5       40.98       59.28      8.35 o 
   5  -1   5      391.08      357.97     17.15 o 
   6  -1   5       42.30       51.82     14.10 o 
   7  -1   5        2.07        0.00     10.78 o 
   8  -1   5      554.54      652.53     39.38 o 
   9  -1   5      403.28      413.74     35.24 o 
  10  -1   5       18.34       13.27     15.75 o 
  -9   0   5      368.11      384.52     24.47 o 
  -8   0   5       10.42        6.01      8.44 o 
  -7   0   5      163.95      195.55     16.51 o 
  -6   0   5       76.84       88.29     11.28 o 
  -5   0   5        0.30        1.68      6.00 o 
  -4   0   5        4.01        2.90      5.28 o 
  -3   0   5     8124.98     9026.94     89.13 o 
  -2   0   5     1064.05     1108.94     38.14 o 
  -1   0   5      602.89      649.65     15.92 o 
   0   0   5     2189.75     2001.51     25.90 o 
   1   0   5       48.96       49.31      9.33 o 
   2   0   5     3924.09     4023.25     87.71 o 
   3   0   5     1493.19     1386.33     37.31 o 
   4   0   5      829.33      784.35     21.10 o 
   5   0   5       63.03       67.83      8.91 o 
   6   0   5      513.04      561.18     21.69 o 
   7   0   5      262.55      284.81     25.70 o 
   8   0   5      662.09      773.59     41.04 o 
   9   0   5      470.00      452.30     35.65 o 
  10   0   5       36.56       30.68     17.83 o 
  -8   1   5       29.09       28.61     14.51 o 
  -7   1   5      111.37       92.36     12.61 o 
  -6   1   5        7.34        3.08      6.72 o 
  -5   1   5        0.92        0.00      5.86 o 
  -4   1   5       26.00       15.38      6.26 o 
  -3   1   5        7.25        4.97      4.69 o 
  -2   1   5      176.08      167.65      9.96 o 
  -1   1   5     2456.76     2479.48     62.81 o 
   0   1   5     2308.84     2304.56     24.97 o 
   1   1   5      437.70      349.01     10.97 o 
   2   1   5      354.31      447.13     13.82 o 
   3   1   5       53.69       61.03      4.92 o 
   4   1   5       54.32       72.94      5.91 o 
   5   1   5       12.52        2.61      5.42 o 
   6   1   5      385.77      384.45     18.01 o 
   7   1   5     1539.47     1694.77     53.07 o 
   8   1   5      629.34      705.19     38.97 o 
   9   1   5      156.02      148.42     23.63 o 
  10   1   5      119.63      126.44     24.05 o 
  -8   2   5       26.40       23.22     14.92 o 
  -7   2   5      207.28      206.46     24.87 o 
  -6   2   5       12.15        7.22      7.02 o 
  -5   2   5        6.48       13.35      6.96 o 
  -4   2   5        0.34        0.00      5.07 o 
  -3   2   5      283.90      328.23     13.95 o 
  -2   2   5      506.74      530.11     14.95 o 
  -1   2   5     5336.58     5706.05     84.16 o 
   0   2   5      658.92      587.45     25.29 o 
   1   2   5     6423.27     6790.26     79.60 o 
   2   2   5     3527.97     3449.27     93.99 o 
   3   2   5       64.49       46.29     32.57 o 
   4   2   5     1750.69      963.18    622.12 o 
   5   2   5      622.95      664.42     20.22 o 
   6   2   5       84.97      102.66     10.83 o 
   7   2   5      799.60      833.32     26.66 o 
   8   2   5      824.69      909.98     42.70 o 
   9   2   5       13.03       14.51     14.10 o 
  10   2   5      156.78      174.12     26.12 o 
  -8   3   5       39.27       51.82     18.66 o 
  -7   3   5       93.61       97.84     19.90 o 
  -6   3   5       10.20        9.54     10.78 o 
  -5   3   5      306.85      308.03     26.53 o 
  -4   3   5       98.21       71.31     14.51 o 
  -3   3   5      114.26      146.59     10.55 o 
  -2   3   5     1019.34     1157.32     22.80 o 
  -1   3   5     6651.86     6544.42     85.40 o 
   0   3   5     6090.18     6591.68     82.50 o 
   1   3   5     3654.56     4312.78     65.50 o 
   2   3   5      579.22      616.98     11.70 o 
   3   3   5      138.49       39.09     34.86 o 
   4   3   5      386.65      356.46     11.63 o 
   5   3   5       32.04       88.73      7.50 o 
   6   3   5      860.38      846.69     19.78 o 
   7   3   5      444.82      449.19     31.51 o 
   8   3   5       12.32        5.39     12.44 o 
   9   3   5      243.95      256.20     28.61 o 
  10   3   5       29.32       57.63     19.90 o 
  11   3   5      256.87      250.82     32.34 o 
  -7   4   5       39.24       41.46     16.17 o 
  -6   4   5       41.19       24.46     13.27 o 
  -5   4   5       46.06       55.55     15.34 o 
  -4   4   5      230.18      240.04     23.22 o 
  -3   4   5      250.44      285.22     23.63 o 
  -2   4   5     3002.21     3087.31     65.09 o 
  -1   4   5     6867.32     6963.55     92.45 o 
   0   4   5     3368.36     3790.84     65.50 o 
   1   4   5      104.20      169.97     16.58 o 
   2   4   5        1.32       29.70     12.37 o 
   3   4   5      218.67      198.61      9.09 o 
   4   4   5        9.90       16.72      4.68 o 
   5   4   5       33.12       23.33      5.56 o 
   6   4   5      251.32      233.98     12.45 o 
   7   4   5       97.97       74.13      9.75 o 
   8   4   5       35.11       44.36     15.34 o 
   9   4   5      214.42      237.55     28.19 o 
  10   4   5      272.68      331.66     33.99 o 
  11   4   5      131.54      114.42     25.70 o 
  -6   5   5       41.96       23.22     14.10 o 
  -5   5   5        8.23       10.36     11.19 o 
  -4   5   5      200.85      160.44     21.14 o 
  -3   5   5      210.76      214.75     22.80 o 
  -2   5   5     1163.21     1111.88     41.87 o 
  -1   5   5     6354.62     6781.97     95.35 o 
   0   5   5      186.34      256.20     21.14 o 
   1   5   5      170.06      177.02     18.24 o 
   2   5   5      188.38      236.29     13.92 o 
   3   5   5     1493.91     1566.70     21.93 o 
   4   5   5     1556.95     1517.07     30.13 o 
   5   5   5       18.42        3.86      4.78 o 
   6   5   5        2.18        4.33      5.46 o 
   7   5   5      227.21      190.02     12.44 o 
   8   5   5       49.50       57.31      8.90 o 
   9   5   5      368.76      415.40     34.41 o 
  10   5   5     1001.95     1039.74     53.48 o 
  11   5   5      149.70      176.19     29.43 o 
  -6   6   5       12.68       29.43     15.75 o 
  -5   6   5        3.51        4.56     12.02 o 
  -4   6   5      216.02      166.24     22.39 o 
  -3   6   5      575.88      579.98     34.82 o 
  -2   6   5      751.85      923.25     40.63 o 
  -1   6   5      949.14      808.83     36.07 o 
   0   6   5        6.32        9.95      9.12 o 
   1   6   5     1016.90     1150.43     39.80 o 
   2   6   5     1751.08     2048.81     36.59 o 
   3   6   5     1180.76     1241.93     28.82 o 
   4   6   5      321.87      259.22     11.88 o 
   5   6   5      141.00      123.58      9.32 o 
   6   6   5       59.49       71.10      8.34 o 
   7   6   5      185.04      172.65     12.04 o 
   8   6   5      516.57      557.43     19.81 o 
   9   6   5     1144.57     1236.67     54.72 o 
  10   6   5      368.22      376.43     36.48 o 
  -5   7   5        0.40        0.00     12.02 o 
  -4   7   5      346.61      331.24     30.68 o 
  -3   7   5      459.01      550.96     35.65 o 
  -2   7   5      475.86      405.86     30.26 o 
  -1   7   5      508.39      465.98     30.68 o 
   0   7   5      315.54      261.18     23.63 o 
   1   7   5      757.23      680.73     33.17 o 
   2   7   5      119.96      151.21     13.15 o 
   3   7   5      468.68      492.15     31.09 o 
   4   7   5       12.86       12.59      7.07 o 
   5   7   5       68.46       60.61      9.73 o 
   6   7   5       70.84       64.51     11.51 o 
   7   7   5      801.85      744.10     28.26 o 
   8   7   5       83.11       93.81     14.36 o 
   9   7   5      393.96      416.65     25.48 o 
  10   7   5      223.09      236.31     29.85 o 
  -4   8   5      123.16       83.33     20.73 o 
  -3   8   5      191.57      222.21     26.53 o 
  -2   8   5      189.15      194.43     23.63 o 
  -1   8   5       17.30       18.66     12.02 o 
   0   8   5       65.51       40.21     14.10 o 
   1   8   5        9.67       11.48     13.06 o 
   2   8   5        3.32        3.97      7.73 o 
   3   8   5      904.08      818.36     45.81 o 
   4   8   5       94.83       54.72     16.17 o 
   5   8   5        1.32        0.00     12.02 o 
   6   8   5       59.54       57.21     17.41 o 
   7   8   5      418.37      373.69     23.00 o 
   8   8   5      265.86      290.38     22.23 o 
   9   8   5      178.91      191.49     26.12 o 
  10   8   5       21.99        5.03     12.22 o 
  -3   9   5        1.10        9.54     13.68 o 
  -2   9   5       38.53       40.21     16.17 o 
  -1   9   5       17.18       37.73     14.92 o 
   0   9   5      334.48      379.75     29.43 o 
   1   9   5      153.89      119.00     13.87 o 
   2   9   5       87.98      112.76     20.31 o 
   3   9   5      263.12      264.91     28.61 o 
   4   9   5        2.13       22.80     14.92 o 
   5   9   5       33.40       71.72     18.66 o 
   6   9   5      665.88      630.56     41.46 o 
   7   9   5      708.13      615.22     42.29 o 
   8   9   5      392.08      435.71     38.97 o 
   9   9   5      109.81       99.08     24.87 o 
  -2  10   5       44.87       36.90     16.17 o 
   0  10   5      516.09      424.94     36.90 o 
   1  10   5      670.12      606.93     41.04 o 
   2  10   5        7.30       20.31     15.34 o 
   3  10   5        2.78        6.63     13.68 o 
   4  10   5       51.96       31.09     17.00 o 
   5  10   5        2.46        4.97     14.51 o 
   6  10   5      489.42      418.30     37.31 o 
   7  10   5     1020.50      852.36     50.58 o 
   8  10   5      133.10      106.54     25.29 o 
   0  11   5      347.46      323.37     34.41 o 
   1  11   5      111.24      138.47     25.70 o 
   2  11   5        0.57        3.32     14.51 o 
   3  11   5        0.91       12.85     15.34 o 
   4  11   5        8.84        0.00     14.51 o 
   5  11   5       38.94       19.07     17.00 o 
   6  11   5      242.48      229.26     31.09 o 
   7  11   5      252.83      235.89     32.34 o 
   3  12   5        0.26        0.00     14.92 o 
   4  12   5        6.92       10.36     17.00 o 
   5  12   5       25.92       66.75     23.22 o 
  -4 -11   6       16.18       15.34     17.83 o 
  -3 -11   6       48.61       29.02     19.90 o 
  -2 -11   6      205.68      213.50     30.68 o 
  -1 -11   6      454.39      352.39     37.31 o 
   0 -11   6      310.39      318.39     36.90 o 
  -6 -10   6        9.06       16.58     17.83 o 
  -5 -10   6       44.42       29.43     18.66 o 
  -4 -10   6        5.98        3.98     10.55 o 
  -3 -10   6      258.60      211.43     29.43 o 
  -2 -10   6      388.36      342.85     35.65 o 
  -1 -10   6      434.06      453.13     38.97 o 
   0 -10   6      281.94      230.50     30.26 o 
   1 -10   6        2.09        0.00     14.51 o 
   2 -10   6       95.34       65.50     21.97 o 
  -7  -9   6       16.45       11.61     17.00 o 
  -6  -9   6        5.17        4.15     15.34 o 
  -5  -9   6       10.94        3.32     14.92 o 
  -4  -9   6       46.82       63.88     15.13 o 
  -3  -9   6      439.11      420.64     25.00 o 
  -2  -9   6      673.16      686.53     43.53 o 
  -1  -9   6      115.41      123.96     23.22 o 
   0  -9   6       38.04       48.92     17.83 o 
   1  -9   6       59.82       52.65     19.07 o 
   2  -9   6      151.29      160.44     25.70 o 
   3  -9   6       86.11       78.77     22.39 o 
   4  -9   6        1.10        0.00     16.17 o 
  -7  -8   6        0.04        0.00     13.27 o 
  -6  -8   6        0.23        3.32     13.68 o 
  -5  -8   6       25.03       19.90     16.17 o 
  -4  -8   6      239.05      266.98     30.26 o 
  -3  -8   6     1073.20     1067.87     33.94 o 
  -2  -8   6      492.55      443.88     23.07 o 
  -1  -8   6      124.58      124.37     21.56 o 
   0  -8   6        1.15        0.00     12.44 o 
   1  -8   6      406.36      462.25     35.65 o 
   2  -8   6      371.74      385.14     33.17 o 
   3  -8   6       33.32       34.41     17.00 o 
   4  -8   6        1.55        0.00     15.34 o 
   5  -8   6        0.93       18.66     17.83 o 
  -8  -7   6       21.73        2.49     14.92 o 
  -7  -7   6        4.22        0.00     12.85 o 
  -6  -7   6        1.52        8.71     13.27 o 
  -5  -7   6       19.58       41.87     15.75 o 
  -4  -7   6      108.62       94.11     19.48 o 
  -3  -7   6      598.80      570.67     24.91 o 
  -2  -7   6      184.40      226.77     17.35 o 
  -1  -7   6        2.30        5.90      8.06 o 
   0  -7   6        3.90        0.00     11.61 o 
   1  -7   6       36.09       36.07     15.34 o 
   2  -7   6     1225.52     1141.73     49.33 o 
   3  -7   6      204.13      188.22     24.87 o 
   4  -7   6        1.56        6.63     14.92 o 
   5  -7   6       20.83       33.99     18.24 o 
   6  -7   6       94.57       82.09     22.39 o 
  -8  -6   6        2.90       33.17     16.17 o 
  -7  -6   6        0.40        0.00     12.02 o 
  -6  -6   6       15.01       18.24     13.68 o 
  -5  -6   6       37.63       43.12     16.17 o 
  -4  -6   6        4.37        0.00     10.78 o 
  -3  -6   6      391.18      429.50     31.92 o 
  -2  -6   6       30.45       35.06      9.33 o 
  -1  -6   6      170.29      188.05     14.62 o 
   0  -6   6      987.99     1064.85     26.68 o 
   1  -6   6      262.34      269.06     26.95 o 
   2  -6   6     1234.54     1189.40     47.68 o 
   3  -6   6      572.03      548.06     35.65 o 
   4  -6   6        0.01        3.73     13.27 o 
   5  -6   6       63.21       63.84     19.07 o 
   6  -6   6      307.33      269.47     31.09 o 
   7  -6   6      609.55      626.00     44.36 o 
  -8  -5   6       64.67       55.55     19.48 o 
  -7  -5   6        4.28       11.19     13.68 o 
  -6  -5   6      108.43       93.69     19.48 o 
  -5  -5   6       66.32       47.68     16.17 o 
  -4  -5   6       75.02       90.79     17.83 o 
  -3  -5   6      187.30      150.49     19.90 o 
  -2  -5   6      284.28      294.35     25.70 o 
  -1  -5   6     3178.27     3249.76     32.72 o 
   0  -5   6     2165.67     2271.76     32.62 o 
   1  -5   6     4213.95     4440.71     51.00 o 
   2  -5   6      583.17      624.79     42.91 o 
   3  -5   6      111.71      139.30     19.90 o 
   4  -5   6       30.21       45.19     15.75 o 
   5  -5   6      685.23      629.73     38.14 o 
   6  -5   6      174.49      191.12     25.29 o 
   7  -5   6      619.99      621.44     41.87 o 
   8  -5   6      330.11      324.19     34.82 o 
  -9  -4   6        3.52        3.73     14.92 o 
  -8  -4   6       16.54       43.12     17.41 o 
  -7  -4   6        7.91        0.00     11.61 o 
  -6  -4   6      109.95      136.81     21.14 o 
  -5  -4   6       94.41       87.06     17.83 o 
  -4  -4   6      114.90       90.79     16.58 o 
  -3  -4   6       29.19       43.16      7.66 o 
  -2  -4   6     2614.72     2519.09     36.75 o 
  -1  -4   6     5221.05     5422.35     52.49 o 
   0  -4   6     2473.44     2384.33    247.08 o 
   1  -4   6     1483.05     1372.92     40.42 o 
   2  -4   6      428.79      449.92     18.36 o 
   3  -4   6        4.92        0.47      6.14 o 
   4  -4   6       20.13       34.82     13.27 o 
   6  -4   6       27.53       23.22     14.51 o 
   7  -4   6      142.58      180.34     25.29 o 
   8  -4   6       22.76       29.85     17.41 o 
  -9  -3   6        0.65        4.97     15.34 o 
  -8  -3   6      101.11       89.13     20.31 o 
  -7  -3   6        0.83        0.00     11.19 o 
  -6  -3   6       73.67       74.12     10.94 o 
  -5  -3   6        8.75        6.50      6.66 o 
  -4  -3   6      176.94      166.76     13.55 o 
  -3  -3   6       42.96       24.05      6.87 o 
  -2  -3   6     3341.13     3403.75     98.88 o 
  -1  -3   6     6795.11     6766.53     58.14 o 
   0  -3   6     6286.92     6639.19     83.95 o 
   1  -3   6     1512.40     1711.05     41.87 o 
   2  -3   6       72.95       84.39      9.20 o 
   3  -3   6     1261.41     1254.17     28.69 o 
   4  -3   6        0.15        0.54      6.26 o 
   5  -3   6      572.80      545.99     33.17 o 
   6  -3   6       57.63       78.77     17.83 o 
   7  -3   6       25.64       16.17     14.10 o 
   8  -3   6        0.58        0.00     12.02 o 
   9  -3   6      490.36      561.33     42.29 o 
  -9  -2   6       18.36       18.66     16.17 o 
  -8  -2   6      193.84      198.07     17.72 o 
  -7  -2   6      129.19      124.71     14.03 o 
  -6  -2   6       92.31       67.79     10.80 o 
  -5  -2   6        6.81        7.19      6.88 o 
  -4  -2   6       21.06       18.78      6.72 o 
  -3  -2   6     1090.81     1126.36     59.91 o 
  -2  -2   6     7689.69     8043.77    171.84 o 
  -1  -2   6     5255.34     5469.56     51.29 o 
   0  -2   6     2436.74     2648.60     49.54 o 
   1  -2   6      402.09      435.89     23.42 o 
   2  -2   6       38.85       33.75      6.85 o 
   3  -2   6       55.86       28.62      6.88 o 
   4  -2   6       11.17       21.52      7.47 o 
   5  -2   6      831.93      836.63     26.09 o 
   6  -2   6       63.63       44.36     14.92 o 
   7  -2   6       51.17       41.46     15.34 o 
   8  -2   6       52.51       67.58     18.66 o 
   9  -2   6     1101.17     1091.57     54.31 o 
  -8  -1   6       82.27       76.24     13.19 o 
  -7  -1   6        1.54        1.45      7.91 o 
  -6  -1   6      136.18      165.41     14.80 o 
  -5  -1   6       46.58       55.34      9.67 o 
  -4  -1   6      308.76      275.37     15.66 o 
  -3  -1   6     2609.42     2840.87     59.08 o 
  -2  -1   6     1004.76      980.53     23.14 o 
  -1  -1   6     2391.63     2475.31     33.74 o 
   0  -1   6        4.76        7.24      4.78 o 
   1  -1   6      403.14      355.19     14.16 o 
   2  -1   6      294.03      250.67     12.73 o 
   3  -1   6      536.68      650.24     19.75 o 
   4  -1   6       96.49       72.55     13.27 o 
   5  -1   6       82.00       84.62     10.55 o 
   6  -1   6       34.00       36.82     10.36 o 
   7  -1   6       66.02       63.01     16.58 o 
   8  -1   6      821.71      723.84     41.87 o 
   9  -1   6     1058.01     1165.36     54.72 o 
  10  -1   6      353.17      366.90     36.90 o 
  -8   0   6        3.86       33.99     15.34 o 
  -7   0   6        3.53        3.13      8.06 o 
  -6   0   6      132.95      164.93     14.36 o 
  -5   0   6      121.34      123.56     12.16 o 
  -4   0   6     1215.14     1275.02     55.76 o 
  -3   0   6     1688.16     1923.43     60.53 o 
  -2   0   6      363.52      304.48     13.81 o 
  -1   0   6     1061.52     1021.12     21.32 o 
   0   0   6       26.61       27.28      5.48 o 
   1   0   6       95.23       96.34      7.77 o 
   2   0   6       47.28       53.32      4.70 o 
   3   0   6     1992.39     1919.86     71.31 o 
   4   0   6       43.44       35.07      7.33 o 
   5   0   6     1376.90     1300.69     29.74 o 
   6   0   6      346.77      353.56     18.75 o 
   7   0   6      352.09      324.19     27.78 o 
   8   0   6      734.07      793.07     42.29 o 
   9   0   6     1403.68     1449.75     59.28 o 
  10   0   6      287.28      334.97     34.82 o 
  -8   1   6        1.14        0.00     11.19 o 
  -7   1   6        0.54        0.00      9.54 o 
  -6   1   6       12.38        4.56      7.33 o 
  -5   1   6      128.69      123.96     12.04 o 
  -4   1   6      669.04      729.65     22.66 o 
  -3   1   6     1408.59     1393.10     27.58 o 
  -2   1   6     2516.59     2536.89     36.07 o 
  -1   1   6      610.14      576.08     19.48 o 
   0   1   6     1057.03     1001.86     27.78 o 
   1   1   6      792.56      731.14     16.49 o 
   2   1   6      108.92      109.93      9.33 o 
   3   1   6       69.99       83.33      5.88 o 
   4   1   6      223.90      202.65      9.13 o 
   5   1   6      162.86      155.26     12.90 o 
   6   1   6     1186.80     1230.30     30.63 o 
   7   1   6     3335.49     3321.35     74.83 o 
   8   1   6      529.37      521.53     34.41 o 
   9   1   6      940.72      995.39     49.33 o 
  10   1   6      187.32      179.92     26.95 o 
  -8   2   6       31.98       28.61     16.58 o 
  -7   2   6       12.98        7.05     12.44 o 
  -6   2   6        8.33        0.00     10.36 o 
  -5   2   6      894.24      862.31     41.46 o 
  -4   2   6      672.57      636.56     42.49 o 
  -3   2   6      691.66      692.02     19.81 o 
  -2   2   6      623.28      733.22     35.24 o 
  -1   2   6      398.35      419.08     12.42 o 
   0   2   6     3001.09     3075.13     74.00 o 
   1   2   6      188.95      184.91      8.36 o 
   2   2   6      286.30      243.29     10.89 o 
   3   2   6      723.41      662.09     23.45 o 
   4   2   6      187.91      213.99      9.75 o 
   5   2   6        9.14        5.98      4.64 o 
   6   2   6     3544.93     3835.91     51.42 o 
   7   2   6     8425.12     8405.90    100.33 o 
   8   2   6     1391.17     1506.14     53.89 o 
   9   2   6      532.45      548.48     37.73 o 
  10   2   6        8.16       16.58     17.00 o 
  -7   3   6        5.75        0.00     11.61 o 
  -6   3   6       63.45       67.16     17.41 o 
  -5   3   6      461.06      452.71     32.34 o 
  -4   3   6      335.79      343.26     26.95 o 
  -3   3   6       38.86       55.14     13.68 o 
  -2   3   6       14.35       12.44      8.71 o 
  -1   3   6     1082.90     1232.93     41.04 o 
   0   3   6    11059.82    11566.53    118.15 o 
   1   3   6     3844.73     4309.88     70.89 o 
   2   3   6      580.55      691.94     20.31 o 
   3   3   6        0.03        0.39      3.43 o 
   4   3   6        3.22       10.75      4.36 o 
   5   3   6      201.00      226.22     11.15 o 
   6   3   6     5300.34     5262.80     47.14 o 
   7   3   6     6376.44     6312.82    105.09 o 
   8   3   6      612.10      603.72     25.03 o 
   9   3   6      213.40      263.25     28.61 o 
  10   3   6        3.33        2.07     14.92 o 
  -7   4   6        9.90        3.73     13.68 o 
  -6   4   6      115.07       80.01     19.07 o 
  -5   4   6      194.11      201.48     24.46 o 
  -4   4   6        7.20        2.07      9.95 o 
  -3   4   6       18.99       23.22     11.61 o 
  -2   4   6      692.37      879.30     38.14 o 
  -1   4   6     2671.44     3065.34     65.92 o 
   0   4   6     3240.12     3056.22     63.43 o 
   1   4   6     1673.37     1819.14     48.09 o 
   2   4   6      526.71      552.39     12.53 o 
   3   4   6      102.77       76.41      6.26 o 
   4   4   6       21.35       11.73      4.26 o 
   5   4   6      418.51      456.57     14.71 o 
   6   4   6     3031.80     2918.18     36.05 o 
   7   4   6      892.38      848.59     22.08 o 
   8   4   6       14.20       29.01      9.74 o 
   9   4   6        2.17        0.00     11.19 o 
  10   4   6      202.74      217.65     28.61 o 
  -6   5   6       45.18       60.11     18.24 o 
  -5   5   6      203.69      154.22     23.22 o 
  -4   5   6        0.69        1.66      9.95 o 
  -3   5   6      459.18      381.41     29.43 o 
  -2   5   6     1054.57     1118.51     44.77 o 
  -1   5   6     2597.10     2615.53     63.43 o 
   0   5   6     3456.77     3509.34     70.48 o 
   1   5   6       18.05       28.61     10.78 o 
   2   5   6       26.97        3.68      5.71 o 
   3   5   6      216.94      203.85     14.06 o 
   4   5   6      157.17      175.20     10.31 o 
   5   5   6       36.30       45.20      6.88 o 
   6   5   6      960.07      942.98     21.85 o 
   7   5   6      300.80      288.59     15.00 o 
   8   5   6      158.43      136.05     15.42 o 
   9   5   6      229.61      247.50     28.61 o 
  10   5   6      378.06      446.91     37.73 o 
  -5   6   6      117.69      157.12     24.05 o 
  -4   6   6        1.72        4.56     12.02 o 
  -3   6   6      612.74      562.16     36.07 o 
  -2   6   6     1092.59     1113.54     46.43 o 
  -1   6   6     1936.98     2144.16     60.53 o 
   0   6   6     1653.43     1642.53     51.41 o 
   1   6   6       77.87       75.04     14.51 o 
   2   6   6       74.86      108.63     11.43 o 
   3   6   6       77.72       41.61      8.78 o 
   4   6   6      211.56      296.83     17.10 o 
   5   6   6      760.17      938.07     21.03 o 
   6   6   6      627.63      565.16     18.02 o 
   7   6   6       30.95       25.19      7.53 o 
   8   6   6      480.45      439.61     24.76 o 
   9   6   6      570.99      574.25     28.29 o 
  10   6   6      125.06      138.47     25.29 o 
  -5   7   6       36.70       16.58     14.92 o 
  -4   7   6       80.14       66.33     19.07 o 
  -3   7   6      780.09      868.53     45.19 o 
  -2   7   6      587.79      648.39     38.14 o 
  -1   7   6      664.49      720.11     38.14 o 
   0   7   6       11.52        9.95     10.78 o 
   1   7   6      123.43      112.35     17.41 o 
   2   7   6       60.15       22.46      8.64 o 
   3   7   6      838.37      780.04     25.91 o 
   4   7   6      739.53      743.44     25.42 o 
   5   7   6      227.00      296.37     31.30 o 
   6   7   6      206.28      226.85     19.69 o 
   7   7   6       20.64       32.20     10.80 o 
   8   7   6      786.42      820.30     39.18 o 
   9   7   6      730.60      687.53     30.88 o 
  10   7   6      174.83      180.34     27.36 o 
  -4   8   6       75.76       86.23     21.14 o 
  -3   8   6      541.29      497.49     37.31 o 
  -2   8   6      264.82      324.19     30.68 o 
  -1   8   6        3.45       15.75     12.02 o 
   0   8   6        5.95        0.00      9.95 o 
   1   8   6        0.60        5.19      8.03 o 
   2   8   6      980.61      933.29     29.70 o 
   3   8   6       43.81       17.03      8.74 o 
   4   8   6     1420.45     1493.14     35.77 o 
   5   8   6       20.70       31.92     15.34 o 
   6   8   6       37.25       16.58     14.51 o 
   7   8   6       73.86       76.70     19.90 o 
   8   8   6     1321.10     1261.54     57.21 o 
   9   8   6      907.66      868.11     50.99 o 
  10   8   6       66.90       51.93     14.80 o 
  -3   9   6      255.01      277.35     31.92 o 
  -2   9   6      185.88      190.70     26.12 o 
  -1   9   6        6.08        2.49     12.02 o 
   0   9   6        1.15        0.00      9.95 o 
   1   9   6      102.12      108.99     14.16 o 
   2   9   6       79.99       51.41     17.00 o 
   3   9   6        3.71        0.00     12.02 o 
   4   9   6      442.54      496.66     36.90 o 
   5   9   6       33.60       47.68     17.83 o 
   6   9   6       29.52       60.53     19.48 o 
   7   9   6      838.23      801.37     47.26 o 
   8   9   6      933.59      766.96     48.50 o 
   9   9   6      303.39      341.19     37.31 o 
  -1  10   6        3.86       13.68     13.27 o 
   0  10   6        0.96        7.88     14.51 o 
   1  10   6       68.35       61.77     19.48 o 
   2  10   6       40.94       74.62     19.90 o 
   3  10   6      369.14      301.39     31.51 o 
   4  10   6        8.79       20.31     15.75 o 
   5  10   6       83.92       48.09     18.66 o 
   6  10   6      308.39      346.17     35.24 o 
   7  10   6      919.53      890.50     51.82 o 
   8  10   6      571.13      482.98     41.87 o 
   1  11   6        0.88        0.00     14.92 o 
   2  11   6        0.01        8.71     14.51 o 
   3  11   6       31.26       24.87     17.83 o 
   4  11   6        3.15        0.00     14.51 o 
   5  11   6      231.06      261.18     32.34 o 
   6  11   6      332.32      334.56     36.07 o 
   7  11   6      274.77      251.23     33.17 o 
  -5 -10   7       54.77       46.43     20.73 o 
  -4 -10   7       67.79       36.48     19.07 o 
  -3 -10   7        6.21       18.24     17.00 o 
  -2 -10   7      377.79      306.78     35.24 o 
  -1 -10   7      296.40      332.90     36.07 o 
   0 -10   7      124.95      143.03     26.95 o 
   1 -10   7       60.09       38.97     20.31 o 
   2 -10   7        2.35       15.34     18.66 o 
  -6  -9   7       93.85       65.50     21.56 o 
  -5  -9   7       76.27       75.87     21.97 o 
  -4  -9   7        8.16       18.66     16.17 o 
  -3  -9   7       41.97       46.85     18.66 o 
  -2  -9   7      282.09      297.66     32.75 o 
  -1  -9   7      242.29      259.52     31.51 o 
   0  -9   7      295.54      242.52     29.85 o 
   1  -9   7       33.95       31.51     17.83 o 
   2  -9   7        2.61        0.00     14.10 o 
   3  -9   7        2.71        0.00     14.51 o 
  -7  -8   7       52.47       50.99     19.48 o 
  -6  -8   7       32.47       37.31     18.24 o 
  -5  -8   7       61.77       49.75     18.66 o 
  -4  -8   7        0.52        0.00     12.44 o 
  -3  -8   7      463.11      508.68     38.14 o 
  -2  -8   7      779.68      819.61     46.02 o 
  -1  -8   7        5.17        2.07     13.27 o 
   0  -8   7       49.39       63.43     18.24 o 
   1  -8   7       22.52       34.41     17.00 o 
   2  -8   7        2.98        4.56     14.10 o 
   3  -8   7       22.26       36.48     18.24 o 
   4  -8   7      249.52      257.03     31.51 o 
   5  -8   7      195.41      186.14     29.85 o 
  -7  -7   7      233.40      199.41     28.61 o 
  -6  -7   7       37.13       17.83     15.75 o 
  -5  -7   7       64.16       60.11     18.24 o 
  -4  -7   7      125.30      131.83     22.39 o 
  -3  -7   7      518.11      501.22     36.48 o 
  -2  -7   7     1736.45     1792.60     62.19 o 
  -1  -7   7       29.03       46.43     16.17 o 
   0  -7   7      281.36      253.72     27.78 o 
   1  -7   7       30.09       27.36     14.92 o 
   2  -7   7      274.97      319.22     30.68 o 
   3  -7   7       10.62        0.00     13.68 o 
   4  -7   7      521.49      535.63     39.80 o 
   5  -7   7      322.85      325.44     34.82 o 
   6  -7   7        3.56        3.32     16.17 o 
  -8  -6   7        4.55        0.00     14.51 o 
  -7  -6   7      113.32       85.82     20.73 o 
  -6  -6   7        0.49        7.46     13.27 o 
  -5  -6   7      252.43      246.26     28.19 o 
  -4  -6   7      332.99      327.51     30.68 o 
  -3  -6   7     1486.17     1487.90     55.55 o 
  -2  -6   7     1516.58     1660.77     57.21 o 
  -1  -6   7      180.44      200.65     23.63 o 
   0  -6   7       63.24       88.30     18.24 o 
   1  -6   7       36.13       40.63     14.92 o 
   2  -6   7      373.20      301.81     28.61 o 
   3  -6   7      117.90      128.93     21.56 o 
   4  -6   7      860.24      831.63     44.77 o 
   5  -6   7      146.39      150.49     24.87 o 
   6  -6   7       77.96       82.91     21.14 o 
   7  -6   7      250.67      214.75     30.68 o 
  -8  -5   7        2.19        9.12     14.92 o 
  -7  -5   7        8.69        6.22     13.27 o 
  -6  -5   7       80.30       87.47     19.48 o 
  -5  -5   7      729.24      744.98     41.46 o 
  -4  -5   7      706.18      671.19     38.56 o 
  -3  -5   7     2640.23     2942.21     72.55 o 
  -2  -5   7     1398.78     1365.60     49.33 o 
  -1  -5   7       95.05      114.42     17.83 o 
   0  -5   7      591.46      162.04    270.51 o 
   1  -5   7       30.32       19.81      7.66 o 
   2  -5   7       20.02       11.26      7.26 o 
   3  -5   7      537.28      577.75     23.36 o 
   4  -5   7      591.18      626.42     37.73 o 
   5  -5   7        8.07       13.68     14.10 o 
   6  -5   7      584.09      547.65     38.97 o 
   7  -5   7      553.61      552.62     41.46 o 
  -8  -4   7        6.09        2.07     14.10 o 
  -7  -4   7        0.33        0.00     12.02 o 
  -6  -4   7      211.45      214.33     25.70 o 
  -5  -4   7     1265.14     1305.90     51.41 o 
  -4  -4   7      901.65      932.78     42.29 o 
  -3  -4   7      688.13      653.78     34.82 o 
  -2  -4   7       66.18       10.73     20.31 o 
  -1  -4   7      811.77      816.29     36.48 o 
   0  -4   7     1001.16      998.11     25.48 o 
   1  -4   7        9.59       27.24      7.57 o 
   2  -4   7        6.12       12.51      7.18 o 
   3  -4   7        8.21        4.30      6.85 o 
   4  -4   7       11.95       13.81      8.32 o 
   5  -4   7       54.99       75.45     17.83 o 
   6  -4   7      766.94      798.88     43.53 o 
   7  -4   7      897.25      812.14     46.43 o 
   8  -4   7      141.45      143.86     25.70 o 
  -8  -3   7        0.18        0.00     12.85 o 
  -7  -3   7       10.13        8.71     12.85 o 
  -6  -3   7      319.29      332.90     29.85 o 
  -5  -3   7      516.04      502.03     29.02 o 
  -4  -3   7      595.84      591.13     22.31 o 
  -3  -3   7      113.43      105.89     10.92 o 
  -2  -3   7       25.07       14.42      6.72 o 
  -1  -3   7     2584.44     2726.95     43.53 o 
   0  -3   7     2892.05     3085.38     42.27 o 
   1  -3   7       32.13       24.54      7.02 o 
   2  -3   7      160.35      163.34     12.89 o 
   3  -3   7       16.08       18.19      7.18 o 
   4  -3   7       19.06       20.42      8.35 o 
   5  -3   7      697.20      697.72     36.48 o 
   6  -3   7      418.90      496.24     34.41 o 
   7  -3   7      405.82      390.11     33.17 o 
   8  -3   7      275.20      253.72     30.26 o 
   9  -3   7        4.43        1.24     15.34 o 
  -8  -2   7        0.19        0.00     13.27 o 
  -7  -2   7        3.87        0.46      7.76 o 
  -6  -2   7      545.81      514.23     24.25 o 
  -5  -2   7     3690.32     3901.68     55.37 o 
  -4  -2   7      313.89      334.83     17.56 o 
  -3  -2   7       52.93       71.04      9.37 o 
  -2  -2   7      701.87      714.68     21.83 o 
  -1  -2   7     4248.32     4616.03     50.70 o 
   0  -2   7     5642.91     5999.26    146.97 o 
   1  -2   7      549.85      630.85     20.22 o 
   2  -2   7      640.06      696.77     21.39 o 
   3  -2   7      422.18      430.86     31.92 o 
   4  -2   7        2.63        0.00      6.26 o 
   5  -2   7      915.13      902.89     28.14 o 
   6  -2   7     1587.84     1644.46     38.84 o 
   7  -2   7      294.09      330.83     29.85 o 
   8  -2   7        0.79        0.00     13.68 o 
   9  -2   7       28.89       52.65     19.90 o 
  -8  -1   7        2.72        9.95      9.55 o 
  -7  -1   7       35.24       34.06     10.38 o 
  -6  -1   7      797.75      822.94     28.73 o 
  -5  -1   7     4572.99     4472.37     59.04 o 
  -4  -1   7        0.33        3.52      5.86 o 
  -3  -1   7      499.03      479.60     27.78 o 
  -2  -1   7      276.93      266.28     14.49 o 
  -1  -1   7     1706.91     1689.82     30.16 o 
   0  -1   7      796.02      930.49     22.72 o 
   1  -1   7      475.70      497.30     17.47 o 
   2  -1   7        8.59        6.22      5.18 o 
   3  -1   7      207.82      199.75     13.48 o 
   4  -1   7      863.84      861.14     25.00 o 
   5  -1   7     1300.58     1289.25     31.95 o 
   6  -1   7     1250.17     1311.31     34.44 o 
   7  -1   7      181.08      169.56     22.39 o 
   8  -1   7       83.74       63.43     18.24 o 
   9  -1   7      129.88       97.84     22.39 o 
  -8   0   7       45.12       53.48     18.24 o 
  -7   0   7       29.67       33.17     14.92 o 
  -6   0   7      296.41      314.08     19.49 o 
  -5   0   7      527.30      598.60     23.36 o 
  -4   0   7       80.72       81.13     10.21 o 
  -3   0   7      279.87      271.62     15.21 o 
  -2   0   7       68.86       93.21     11.19 o 
  -1   0   7     1251.10     1341.11     25.90 o 
   0   0   7       66.39       58.82      7.37 o 
   1   0   7        2.46        0.00      4.28 o 
   2   0   7      532.97      500.81     17.03 o 
   3   0   7     1049.08     1070.96     25.03 o 
   4   0   7     1271.39     1343.88     29.62 o 
   5   0   7     4829.52     5170.11     59.96 o 
   6   0   7     1212.27     1235.31     32.54 o 
   7   0   7       19.35       30.67     11.61 o 
   8   0   7      327.83      332.07     30.68 o 
   9   0   7       86.32       78.77     20.31 o 
  10   0   7      234.89      262.84     31.92 o 
  -7   1   7       29.89       40.63     16.17 o 
  -6   1   7       83.68      108.20     19.48 o 
  -5   1   7        9.47        9.95     10.78 o 
  -4   1   7      221.89      239.80     15.40 o 
  -3   1   7     2421.86     2683.59    101.16 o 
  -2   1   7      348.28      309.28     14.23 o 
  -1   1   7      958.88      912.34     20.48 o 
   0   1   7      211.60      199.18     11.12 o 
   1   1   7      144.07      120.65      9.26 o 
   2   1   7        4.05        6.11      4.52 o 
   3   1   7     6493.37     6610.08    187.46 o 
   4   1   7     1846.56     1953.20     54.72 o 
   5   1   7     2951.58     3066.70     58.45 o 
   6   1   7     1127.37     1157.53     30.76 o 
   7   1   7       84.18       79.34     12.16 o 
   8   1   7     1261.44     1266.51     51.41 o 
   9   1   7      536.78      497.49     37.31 o 
  10   1   7      186.63      254.55     31.51 o 
  -7   2   7       47.70       21.56     14.10 o 
  -6   2   7       11.62        3.32     11.19 o 
  -5   2   7       85.82       91.21     18.24 o 
  -4   2   7     1240.14     1267.34     48.92 o 
  -3   2   7     1110.39     1041.40     42.70 o 
  -2   2   7      857.51      787.68     36.07 o 
  -1   2   7      852.74     1013.09     19.73 o 
   0   2   7      187.79      189.44      9.38 o 
   1   2   7        0.62        2.09      3.57 o 
   2   2   7     1102.44     1009.80     20.52 o 
   3   2   7     2621.85     2672.18     67.07 o 
   4   2   7     1285.84     1527.11     22.38 o 
   5   2   7     1361.87     1415.58     23.30 o 
   6   2   7      122.96      172.76     14.62 o 
   7   2   7     1446.64     1413.79     35.46 o 
   8   2   7       24.40       31.09     10.26 o 
   9   2   7      339.89      333.32     31.51 o 
  10   2   7      146.62      156.29     25.70 o 
  -7   3   7       10.54        2.90     12.85 o 
  -6   3   7       68.89       38.14     15.34 o 
  -5   3   7      197.81      172.46     23.22 o 
  -4   3   7     1526.20     1472.56     53.89 o 
  -3   3   7     1360.48     1398.76     50.58 o 
  -2   3   7      214.11      276.93     24.46 o 
  -1   3   7      803.83      874.74     37.31 o 
   0   3   7       18.92       14.10      9.12 o 
   1   3   7        0.67       19.07      9.54 o 
   2   3   7     4560.77     5074.79     98.88 o 
   3   3   7      679.40      603.70     14.18 o 
   4   3   7      466.66      450.95     17.03 o 
   5   3   7       22.68       11.57     14.57 o 
   6   3   7      419.03      251.58    156.85 o 
   7   3   7     1958.09     2080.87     41.62 o 
   8   3   7        8.99        7.09      8.49 o 
   9   3   7       21.81       29.02     16.17 o 
  10   3   7       67.42       84.99     21.56 o 
  -6   4   7      115.98      100.33     21.56 o 
  -5   4   7      207.18      226.36     27.36 o 
  -4   4   7     1055.48     1033.94     47.68 o 
  -3   4   7     1897.13     1971.29     61.36 o 
  -2   4   7        2.66        3.32      8.71 o 
  -1   4   7      105.71      157.54     19.07 o 
   0   4   7        7.94       17.00     10.36 o 
   1   4   7        1.03        4.15      8.29 o 
   2   4   7      604.58      713.48     33.58 o 
   3   4   7     1000.54      955.48     25.08 o 
   4   4   7        2.02        0.00      3.74 o 
   5   4   7      351.59      346.36     13.75 o 
   6   4   7      476.95      556.93     17.62 o 
   7   4   7     1019.91     1094.92     25.03 o 
   8   4   7      969.96      951.11     30.76 o 
   9   4   7       47.75       46.02     13.27 o 
  10   4   7        4.62        7.05     15.34 o 
  -6   5   7      132.25      149.66     25.29 o 
  -5   5   7      258.80      240.87     28.19 o 
  -4   5   7      498.58      363.16     31.51 o 
  -3   5   7      261.85      277.76     26.95 o 
  -2   5   7      155.04      171.22     21.56 o 
  -1   5   7      139.12      159.20     20.31 o 
   0   5   7      182.55      168.73     20.73 o 
   1   5   7       92.69       49.33     13.27 o 
   2   5   7      128.22      103.64     16.17 o 
   3   5   7      391.35      310.09     16.99 o 
   4   5   7      572.50      494.45     20.22 o 
   5   5   7      620.86      629.85     17.68 o 
   6   5   7      701.93      766.41     22.25 o 
   7   5   7     2204.65     2140.66     51.55 o 
   8   5   7      468.52      484.66     23.15 o 
   9   5   7       29.44       23.33     10.83 o 
  10   5   7        0.37        4.15     14.92 o 
  -5   6   7      270.47      287.71     31.92 o 
  -4   6   7      191.05      240.04     28.19 o 
  -3   6   7        3.24        0.00     10.78 o 
  -2   6   7      202.12      141.37     21.14 o 
  -1   6   7      223.96      247.50     25.29 o 
   0   6   7        8.08       30.68     13.27 o 
   1   6   7        4.73        0.00      9.12 o 
   2   6   7      380.29      359.04     19.35 o 
   3   6   7       47.59       46.81      9.66 o 
   4   6   7      821.47      682.39     24.48 o 
   5   6   7     1037.98     1040.28     30.06 o 
   6   6   7      450.64      622.10     25.70 o 
   7   6   7     1135.86     1029.35     28.23 o 
   8   6   7       89.54      100.09     11.20 o 
   9   6   7       70.10       71.42     12.81 o 
  10   6   7       34.17       24.46     17.83 o 
  -4   7   7      101.93       99.08     21.56 o 
  -3   7   7        4.26        0.00     12.02 o 
  -2   7   7      117.96      132.25     21.56 o 
  -1   7   7       73.59       87.47     17.83 o 
   0   7   7       35.89       30.26     13.68 o 
   1   7   7      124.66       65.92     16.17 o 
   2   7   7       76.09       79.63     11.55 o 
   3   7   7      106.56      133.09     13.74 o 
   4   7   7      908.88      915.56     30.26 o 
   5   7   7      748.88      773.14     30.26 o 
   6   7   7      256.76      377.59     20.54 o 
   7   7   7      346.60      361.26     20.84 o 
   8   7   7       20.21       35.65     17.41 o 
   9   7   7      135.61      106.26     15.96 o 
  10   7   7        1.26        4.15     15.34 o 
  -3   8   7       13.76       12.02     14.92 o 
  -2   8   7       49.97       24.87     14.51 o 
  -1   8   7      110.39       89.13     19.07 o 
   0   8   7       31.62       38.14     14.92 o 
   1   8   7      628.70      617.71     36.90 o 
   2   8   7        8.88       14.16      8.94 o 
   3   8   7      445.64      520.83     24.03 o 
   4   8   7     2300.08     2228.23     44.84 o 
   5   8   7      621.41      665.04     26.26 o 
   6   8   7      178.56      216.41     26.12 o 
   7   8   7      122.94      120.23     22.80 o 
   8   8   7       94.79      106.54     23.22 o 
   9   8   7      301.12      231.75     30.68 o 
  -2   9   7       90.92       72.96     19.90 o 
  -1   9   7       28.23       48.50     17.00 o 
   0   9   7        9.78       14.92     13.68 o 
   1   9   7       15.26       18.39     10.03 o 
   2   9   7       93.66       93.02     15.13 o 
   3   9   7      792.06      805.51     44.77 o 
   4   9   7     2238.99     1887.54     65.92 o 
   5   9   7      989.47     1053.42     51.41 o 
   6   9   7       98.54       96.18     21.97 o 
   7   9   7        1.45        0.00     15.34 o 
   8   9   7       35.45       45.19     20.73 o 
   9   9   7      131.03       98.25     24.87 o 
  -1  10   7        0.94        2.07     13.27 o 
   0  10   7        0.09        0.00     13.68 o 
   1  10   7       86.83       32.75     17.83 o 
   2  10   7      137.65      143.44     24.87 o 
   3  10   7      356.92      406.28     36.07 o 
   4  10   7     1156.05     1012.38     53.07 o 
   5  10   7      314.25      290.61     32.75 o 
   6  10   7        1.58        1.66     14.92 o 
   7  10   7       17.26       38.56     19.48 o 
   8  10   7       77.88      123.13     26.53 o 
   2  11   7      147.73      154.63     27.36 o 
   3  11   7      174.41      192.78     29.02 o 
   4  11   7      407.14      378.09     37.31 o 
   5  11   7       28.35       24.46     18.24 o 
   6  11   7      129.42      116.49     25.70 o 
  -3 -10   8      123.02      109.03     25.29 o 
  -2 -10   8        4.65        5.39     16.17 o 
  -1 -10   8       62.01       59.70     21.56 o 
   0 -10   8        0.09        2.07     16.58 o 
   1 -10   8        0.40        5.80     17.41 o 
  -5  -9   8      369.59      332.90     36.07 o 
  -4  -9   8      105.00       87.47     22.80 o 
  -3  -9   8        5.73        0.00     14.51 o 
  -2  -9   8        1.15        2.49     14.51 o 
  -1  -9   8      132.61      143.86     25.70 o 
   0  -9   8        0.13        0.00     12.85 o 
   1  -9   8      171.39      159.20     26.95 o 
   2  -9   8        2.46        0.00     14.92 o 
   3  -9   8        2.03        7.88     18.24 o 
  -6  -8   8      259.48      245.43     31.51 o 
  -5  -8   8      285.53      320.46     33.99 o 
  -4  -8   8       70.30       77.11     20.73 o 
  -3  -8   8       32.19       49.33     18.24 o 
  -2  -8   8        5.02       14.51     14.10 o 
  -1  -8   8        1.09        9.95     13.68 o 
   0  -8   8       92.89       78.35     19.90 o 
   1  -8   8       41.36       29.85     17.41 o 
   2  -8   8        5.43       10.36     15.34 o 
   3  -8   8       21.03       12.02     16.17 o 
   4  -8   8      229.90      228.43     31.51 o 
  -7  -7   8       95.12       84.57     22.39 o 
  -6  -7   8      150.24      148.00     25.29 o 
  -5  -7   8       94.38      104.06     21.97 o 
  -4  -7   8        3.14        0.00     12.02 o 
  -3  -7   8        3.32        4.15     12.85 o 
  -2  -7   8       61.57       86.23     19.48 o 
  -1  -7   8       26.18       24.46     14.92 o 
   0  -7   8       51.21       25.29     15.34 o 
   1  -7   8      158.14      167.07     24.05 o 
   2  -7   8       63.97       50.58     18.24 o 
   3  -7   8      235.37      190.29     26.53 o 
   4  -7   8      923.24      931.13     50.99 o 
   5  -7   8     1027.99      990.82     54.72 o 
  -7  -6   8       89.89       68.82     20.31 o 
  -6  -6   8        7.30       14.10     15.34 o 
  -5  -6   8        3.83        9.12     12.85 o 
  -4  -6   8       79.02      123.54     21.56 o 
  -3  -6   8      449.25      510.34     35.65 o 
  -2  -6   8      329.10      371.04     31.51 o 
  -1  -6   8      129.18      143.03     21.97 o 
   0  -6   8        1.87        7.46     12.02 o 
   1  -6   8       24.34       25.29     14.51 o 
   2  -6   8      397.59      373.94     31.51 o 
   3  -6   8     1972.91     1936.05     65.09 o 
   4  -6   8     1073.62     1026.48     50.99 o 
   5  -6   8     1156.93     1108.98     54.72 o 
   6  -6   8      251.09      254.55     31.92 o 
  -7  -5   8       90.92      101.98     21.97 o 
  -6  -5   8       48.37       46.85     17.41 o 
  -5  -5   8       97.99       90.38     19.48 o 
  -4  -5   8      644.52      651.71     38.97 o 
  -3  -5   8      882.97      916.62     44.36 o 
  -2  -5   8      353.21      414.57     31.51 o 
  -1  -5   8      431.42      434.47     31.51 o 
   0  -5   8       32.52       32.97      8.65 o 
   1  -5   8        9.18       22.07      8.26 o 
   2  -5   8      812.29      817.44     44.57 o 
   3  -5   8     1186.54     1239.70     33.74 o 
   4  -5   8      504.39      503.70     35.65 o 
   5  -5   8      679.38      619.37     40.63 o 
   6  -5   8       11.41       22.39     16.58 o 
   7  -5   8       26.41       33.17     18.24 o 
  -7  -4   8        9.60        4.15     13.27 o 
  -6  -4   8        0.26       14.10     13.27 o 
  -5  -4   8      346.58      376.43     31.51 o 
  -4  -4   8     1521.33     1551.32     55.14 o 
  -3  -4   8      813.44      834.12     40.63 o 
  -2  -4   8      480.24      484.06     25.50 o 
  -1  -4   8        4.82       10.90      9.33 o 
   0  -4   8       80.37       78.02     14.92 o 
   1  -4   8        5.00        1.99      6.55 o 
   2  -4   8     1552.24     1598.94     39.38 o 
   3  -4   8     1026.42     1044.46     30.25 o 
   4  -4   8      184.33      199.37     16.27 o 
   5  -4   8      149.05      172.46     23.22 o 
   6  -4   8       67.23       81.26     19.48 o 
   7  -4   8      475.99      471.37     37.73 o 
   8  -4   8       66.00       73.38     22.39 o 
  -8  -3   8        2.69       18.66     16.17 o 
  -7  -3   8        0.79        0.00     12.02 o 
  -6  -3   8      112.86      117.74     20.73 o 
  -5  -3   8      650.49      640.51     37.73 o 
  -4  -3   8     1817.32     1729.95     70.06 o 
  -3  -3   8      586.58      629.24     29.64 o 
  -2  -3   8      397.48      372.00     18.15 o 
  -1  -3   8      195.36      212.57     15.08 o 
   0  -3   8       38.84       39.21      8.49 o 
   1  -3   8       85.42       81.65     10.40 o 
   2  -3   8      984.77      860.61     25.93 o 
   3  -3   8     1268.72     1354.91     32.82 o 
   4  -3   8      137.45      138.60     13.61 o 
   5  -3   8        7.36       13.42      8.64 o 
   6  -3   8      227.52      271.96     28.61 o 
   7  -3   8     1265.43     1238.74     54.72 o 
   8  -3   8      192.41      116.91     24.05 o 
  -7  -2   8       28.03       33.58     16.17 o 
  -6  -2   8      132.71      127.62     14.33 o 
  -5  -2   8     1213.57     1285.41     67.78 o 
  -4  -2   8     1071.00     1223.41     32.09 o 
  -3  -2   8      235.88      264.67     41.87 o 
  -2  -2   8        1.20        2.36      7.46 o 
  -1  -2   8      147.65      169.66     13.63 o 
   0  -2   8       36.45       23.52      7.47 o 
   1  -2   8     1721.73     1912.26     62.19 o 
   2  -2   8     1177.47     1242.66     29.45 o 
   3  -2   8      209.20      179.93     14.22 o 
   4  -2   8       68.88       79.05     11.09 o 
   5  -2   8       10.49       18.66     12.02 o 
   6  -2   8      974.22      919.59     30.93 o 
   7  -2   8     1767.21     1670.31     60.53 o 
   8  -2   8      125.09      116.49     22.39 o 
   9  -2   8       14.50       25.29     18.24 o 
  -7  -1   8      131.06      104.89     20.31 o 
  -6  -1   8      675.09      642.51     26.82 o 
  -5  -1   8     1085.92     1157.97     51.61 o 
  -4  -1   8       19.31       16.97      8.06 o 
  -3  -1   8        0.41        4.15      6.45 o 
  -2  -1   8        4.54       11.86      6.43 o 
  -1  -1   8       54.14       63.36      8.91 o 
   0  -1   8       47.24       67.13      8.85 o 
   1  -1   8     1048.22     1090.72     26.21 o 
   2  -1   8     1295.22     1120.13     26.85 o 
   3  -1   8      120.92      132.78     14.72 o 
   4  -1   8      672.03      621.84     22.94 o 
   5  -1   8     1015.36      982.22     29.43 o 
   6  -1   8     1688.95     1649.05     39.27 o 
   7  -1   8     1112.13     1157.86     35.32 o 
   8  -1   8        8.30        9.95     14.92 o 
   9  -1   8       72.25       73.79     21.14 o 
  -7   0   8      151.09      169.14     24.46 o 
  -6   0   8      263.10      223.87     26.12 o 
  -5   0   8      983.47     1006.99     45.60 o 
  -4   0   8      107.39      112.45     12.04 o 
  -3   0   8       21.10       26.14      7.76 o 
  -2   0   8       37.57       55.12      8.56 o 
  -1   0   8      129.64      106.40      9.96 o 
   0   0   8        3.90        0.00      4.66 o 
   1   0   8      102.29       98.81      9.56 o 
   2   0   8      861.96      860.19     23.10 o 
   3   0   8      534.96      514.95     19.41 o 
   4   0   8     2095.36     2179.81     58.87 o 
   5   0   8     1318.76     1316.21     32.61 o 
   6   0   8     1172.65     1347.83     38.76 o 
   7   0   8     1074.72     1061.10     33.12 o 
   8   0   8        0.17        8.71     13.68 o 
   9   0   8        1.57        0.00     14.51 o 
  10   0   8        0.08       16.17     17.83 o 
  -7   1   8      267.57      242.11     29.02 o 
  -6   1   8      189.87      213.09     25.70 o 
  -5   1   8      314.25      303.47     28.19 o 
  -4   1   8      480.53      466.39     31.92 o 
  -3   1   8       97.09       88.30     16.17 o 
  -2   1   8      204.99      271.94     17.00 o 
  -1   1   8      489.49      520.29     17.48 o 
   0   1   8       42.62       36.46      6.44 o 
   1   1   8        1.36        0.00      4.67 o 
   2   1   8      494.11      483.90     18.24 o 
   3   1   8      850.73      901.97     30.68 o 
   4   1   8     8561.88     8903.36    189.25 o 
   5   1   8     6209.44     6224.08     66.58 o 
   6   1   8     1061.91     1217.53     32.50 o 
   7   1   8      810.94      773.19     28.40 o 
   8   1   8       60.62       62.48     13.27 o 
   9   1   8       51.26       47.26     18.24 o 
  10   1   8       34.27       43.94     19.90 o 
  -7   2   8      207.76      241.69     29.85 o 
  -6   2   8      126.36      109.45     21.14 o 
  -5   2   8       41.41       41.87     15.34 o 
  -4   2   8        6.24       14.51     11.61 o 
  -3   2   8      434.93      486.29     32.34 o 
  -2   2   8      666.37      593.67     33.99 o 
  -1   2   8        8.15       22.80     11.19 o 
   0   2   8      888.62      947.71     39.80 o 
   1   2   8       23.16       15.88      5.27 o 
   2   2   8      167.10      198.34     11.49 o 
   3   2   8     3188.89     3396.69     87.89 o 
   4   2   8    10081.36    10179.55     77.70 o 
   5   2   8     9853.83    10614.16     84.69 o 
   6   2   8     1009.35      952.80     31.92 o 
   7   2   8       71.87       88.49     12.60 o 
   8   2   8       31.22       25.56     10.25 o 
   9   2   8      235.76      246.26     29.02 o 
  10   2   8       81.92       74.21     21.56 o 
  -6   3   8       39.27       37.73     17.00 o 
  -5   3   8        0.01        0.00     11.19 o 
  -4   3   8       62.62       51.41     15.75 o 
  -3   3   8      851.05      833.29     41.87 o 
  -2   3   8      219.14      236.31     24.46 o 
  -1   3   8        0.89        0.00      8.71 o 
   0   3   8      212.94      237.13     22.80 o 
   1   3   8        4.51        9.12      9.54 o 
   2   3   8      329.38      408.77     28.61 o 
   3   3   8     4778.50     4827.01     43.35 o 
   4   3   8     6095.30     5381.20    505.98 o 
   5   3   8     1053.71     1080.14     28.07 o 
   6   3   8       95.46       99.74     11.98 o 
   7   3   8      139.99      171.56     15.39 o 
   8   3   8       97.66       86.01     13.04 o 
   9   3   8      319.13      291.60     43.94 o 
  10   3   8       36.17       33.99     17.83 o 
  -6   4   8       68.81       94.94     21.97 o 
  -5   4   8       87.83       64.26     18.24 o 
  -4   4   8      321.67      370.63     31.92 o 
  -3   4   8      603.87      664.14     39.38 o 
  -2   4   8       47.48       31.51     13.68 o 
  -1   4   8      301.48      240.04     25.29 o 
   0   4   8        0.19       14.10     10.78 o 
   1   4   8      551.85      531.89     31.92 o 
   2   4   8      252.66      255.79     24.46 o 
   3   4   8     1042.67      953.58     41.66 o 
   4   4   8     2681.14     2776.93     73.38 o 
   5   4   8       92.15       98.91      8.92 o 
   6   4   8       51.18       48.46     10.03 o 
   7   4   8      162.26      181.44     15.82 o 
   8   4   8      566.88      616.57     26.38 o 
   9   4   8      127.74      112.13     14.80 o 
  10   4   8       86.82       84.16     21.97 o 
  -5   5   8      202.70      237.55     29.02 o 
  -4   5   8      323.11      278.18     29.43 o 
  -3   5   8      558.21      438.20     33.58 o 
  -2   5   8       40.17       57.21     16.17 o 
  -1   5   8      122.86      120.23     19.48 o 
   0   5   8       17.05        9.54     10.36 o 
   1   5   8      371.08      407.11     29.43 o 
   2   5   8      924.68     1165.77     45.60 o 
   3   5   8     1749.76     1716.57     36.30 o 
   4   5   8      930.18      823.60     26.31 o 
   5   5   8      117.74       90.90     11.85 o 
   6   5   8      429.00      398.17     20.63 o 
   7   5   8      290.32      331.61     19.77 o 
   8   5   8      104.23      103.25     13.63 o 
   9   5   8       15.28       22.18     10.85 o 
  10   5   8      132.58      145.93     26.12 o 
  -4   6   8      101.11       98.25     21.56 o 
  -3   6   8      247.87      236.31     28.19 o 
  -2   6   8        0.89        0.00      9.95 o 
  -1   6   8       63.55       25.70     13.27 o 
   0   6   8      285.77      302.22     28.61 o 
   1   6   8     1581.05     1526.45     53.89 o 
   2   6   8      374.09      433.23     31.51 o 
   3   6   8      978.83      981.20     29.73 o 
   4   6   8      204.42      195.66     16.38 o 
   5   6   8      340.08      242.67     17.58 o 
   6   6   8      564.01      607.42     25.05 o 
   7   6   8       66.59       69.53     11.87 o 
   8   6   8        0.71        1.24     11.19 o 
   9   6   8        9.37        8.00      9.85 o 
  10   6   8      154.95      145.10     25.70 o 
  -4   7   8       30.22       22.80     17.00 o 
  -3   7   8        6.72        3.32     12.85 o 
  -2   7   8       31.76       48.50     17.00 o 
  -1   7   8        0.12        0.00     11.19 o 
   0   7   8       30.05       23.63     14.10 o 
   1   7   8      557.40      491.68     33.99 o 
   2   7   8     1175.18     1346.79     61.77 o 
   3   7   8      114.15      115.51     13.77 o 
   4   7   8        5.19        1.21      7.90 o 
   5   7   8      311.95      290.21     19.05 o 
   6   7   8      731.96      745.23     27.94 o 
   7   7   8      598.04      616.89     26.47 o 
   8   7   8        7.00        0.00     13.27 o 
  -3   8   8        0.50        0.00     12.02 o 
  -2   8   8        3.70       14.92     14.10 o 
  -1   8   8        1.77        4.56     12.44 o 
   0   8   8        1.79        0.00     10.78 o 
   1   8   8       77.54       80.43     18.66 o 
   2   8   8      569.55      657.75     27.85 o 
   3   8   8       35.86       14.67      9.44 o 
   4   8   8       92.82      176.53     16.25 o 
   5   8   8     1333.16     1254.34     36.10 o 
   6   8   8      815.56      636.37     40.63 o 
   7   8   8      114.09      111.11     22.39 o 
   8   8   8       19.74       14.51     16.58 o 
  -1   9   8        2.96        0.00     12.85 o 
   0   9   8      181.12      150.90     24.46 o 
   1   9   8      292.84      272.84     21.25 o 
   2   9   8        0.46        0.83      8.79 o 
   3   9   8      243.90      300.45     21.67 o 
   4   9   8      415.95      412.91     35.65 o 
   5   9   8     1213.00     1096.13     52.65 o 
   6   9   8      384.68      380.99     35.24 o 
   7   9   8        7.55        0.83     14.51 o 
   8   9   8        8.70        3.73     16.17 o 
   0  10   8      207.63      180.34     26.53 o 
   1  10   8       40.70       49.33     19.48 o 
   2  10   8       77.34       43.94     19.48 o 
   3  10   8      249.49      246.67     30.68 o 
   4  10   8      887.67      944.39     51.82 o 
   5  10   8      640.73      508.26     40.21 o 
   6  10   8       71.53       93.69     23.63 o 
   7  10   8        0.09        0.00     14.92 o 
   3  11   8      301.16      303.88     35.65 o 
   4  11   8      161.13      167.49     28.61 o 
   5  11   8      202.39      118.15     26.12 o 
  -4  -9   9       53.33       52.24     20.73 o 
  -3  -9   9       14.75       29.43     18.66 o 
  -2  -9   9       49.40       47.26     19.90 o 
  -1  -9   9        9.48        7.88     16.17 o 
   0  -9   9       10.50       29.85     18.24 o 
   1  -9   9      228.65      254.13     32.75 o 
   2  -9   9      414.49      348.24     37.31 o 
  -5  -8   9      167.55      177.02     28.19 o 
  -4  -8   9      136.67      124.37     24.87 o 
  -3  -8   9       16.96        5.80     15.75 o 
  -2  -8   9       11.09       12.02     15.34 o 
  -1  -8   9       46.96       47.68     18.66 o 
   0  -8   9       30.76       21.14     15.75 o 
   1  -8   9      321.97      363.99     35.24 o 
   2  -8   9      358.81      350.31     35.24 o 
   3  -8   9      157.90      147.17     26.53 o 
   4  -8   9        7.35        3.73     17.41 o 
  -6  -7   9      107.15      118.98     24.46 o 
  -5  -7   9      390.36      359.85     35.24 o 
  -4  -7   9      178.12      164.17     25.70 o 
  -3  -7   9        0.02        0.00     12.85 o 
  -2  -7   9        0.11        1.24     13.27 o 
  -1  -7   9        7.44        6.63     13.68 o 
   0  -7   9       90.80       57.21     19.07 o 
   1  -7   9      840.80      884.69     48.09 o 
   2  -7   9      937.64      831.21     47.26 o 
   3  -7   9       15.91       26.12     17.00 o 
   4  -7   9       99.46       74.62     21.97 o 
   5  -7   9      237.60      243.77     32.34 o 
  -6  -6   9      112.00      122.71     23.63 o 
  -5  -6   9      667.55      691.50     43.94 o 
  -4  -6   9      116.28      121.47     21.97 o 
  -3  -6   9       66.60       65.09     18.24 o 
  -2  -6   9        2.10        0.41     12.02 o 
  -1  -6   9      295.69      315.49     30.26 o 
   0  -6   9      124.42      126.86     21.14 o 
   1  -6   9      994.55     1007.41     48.50 o 
   2  -6   9      656.14      706.43     41.87 o 
   3  -6   9      308.84      313.40     20.59 o 
   4  -6   9      676.08      668.70     42.70 o 
   5  -6   9      346.03      368.97     36.48 o 
  -7  -5   9      203.34      194.85     28.61 o 
  -6  -5   9      143.30      138.05     24.05 o 
  -5  -5   9      182.18      187.80     24.87 o 
  -4  -5   9        3.26        1.66     12.44 o 
  -3  -5   9      106.73      139.71     21.14 o 
  -2  -5   9       23.65       33.58     14.51 o 
  -1  -5   9      293.86      303.47     28.19 o 
   0  -5   9      524.73      524.43     35.24 o 
   1  -5   9      401.49      407.66     20.77 o 
   2  -5   9        0.29        0.00      8.29 o 
   3  -5   9      352.87      338.31     20.54 o 
   4  -5   9      845.61      913.30     32.05 o 
   5  -5   9      816.32      718.45     43.94 o 
   6  -5   9       82.45       90.79     22.39 o 
   7  -5   9        9.51       13.27     17.00 o 
  -7  -4   9      101.78       92.45     21.56 o 
  -6  -4   9       59.74       72.55     19.48 o 
  -5  -4   9       32.56       29.02     15.34 o 
  -4  -4   9      117.12      138.05     21.56 o 
  -3  -4   9      373.92      408.77     31.09 o 
  -2  -4   9       17.89       13.68     12.44 o 
  -1  -4   9      208.54      194.22     15.24 o 
   0  -4   9       49.99       71.34     10.74 o 
   1  -4   9       91.65       84.78     11.39 o 
   2  -4   9      100.56      122.83     13.18 o 
   3  -4   9     1291.82     1397.73     36.04 o 
   4  -4   9      557.37      576.23     25.48 o 
   5  -4   9      530.85      528.22     25.79 o 
   6  -4   9      228.12      215.58     28.19 o 
   7  -4   9        0.15        2.90     14.92 o 
  -7  -3   9      217.95      180.34     25.70 o 
  -6  -3   9       10.51        0.00     11.61 o 
  -5  -3   9        5.96        6.63     12.44 o 
  -4  -3   9      327.57      294.20     21.35 o 
  -3  -3   9      493.59      503.98     22.23 o 
  -2  -3   9        5.02       17.22      7.96 o 
  -1  -3   9      778.89      922.13     27.55 o 
   0  -3   9      102.59       96.96     11.42 o 
   1  -3   9       42.03       64.87     10.40 o 
   2  -3   9      599.87      581.80     28.40 o 
   3  -3   9     2088.25     2020.40     41.48 o 
   4  -3   9      457.24      521.73     23.74 o 
   5  -3   9       40.85       42.26     10.99 o 
   6  -3   9       11.91       10.05      9.95 o 
   7  -3   9        5.02        5.80     15.34 o 
   8  -3   9        9.70       17.83     17.00 o 
  -6  -2   9       13.35       19.35      9.03 o 
  -5  -2   9       96.81       67.09     15.55 o 
  -4  -2   9      138.72      154.19     16.58 o 
  -3  -2   9      174.46      200.92     15.97 o 
  -2  -2   9        1.08        0.00      6.16 o 
  -1  -2   9      739.70      777.36     24.90 o 
   0  -2   9       27.29       39.13      8.91 o 
   1  -2   9      274.25      228.32     15.97 o 
   2  -2   9      376.43      355.89     18.31 o 
   3  -2   9     1717.98     1776.38     37.79 o 
   4  -2   9      503.69      494.40     22.71 o 
   5  -2   9       20.34       18.82      9.07 o 
   6  -2   9        1.75        5.03      8.74 o 
   7  -2   9       82.06       81.93     14.06 o 
   8  -2   9      112.53       85.40     21.14 o 
   9  -2   9      364.89      345.75     37.31 o 
  -7  -1   9      237.76      194.02     26.12 o 
  -6  -1   9       61.43       78.35     18.66 o 
  -5  -1   9       30.81       47.68     15.34 o 
  -4  -1   9       16.73       17.43     11.19 o 
  -3  -1   9      383.78      419.13     25.91 o 
  -2  -1   9       99.49      111.30     11.55 o 
  -1  -1   9       20.14       37.02      8.19 o 
   0  -1   9      687.32      732.15     23.78 o 
   1  -1   9     1014.78     1085.55     28.03 o 
   2  -1   9     1358.77     1344.99     35.86 o 
   3  -1   9     3688.73     3688.68     51.76 o 
   4  -1   9      497.04      516.11     22.10 o 
   5  -1   9      250.30      262.20     18.46 o 
   6  -1   9       66.53       62.51     12.23 o 
   7  -1   9       23.88       35.45     11.14 o 
   8  -1   9        8.51       17.00     15.75 o 
   9  -1   9      300.97      375.60     37.31 o 
  -7   0   9        5.97        2.07     13.27 o 
  -6   0   9       62.86       80.43     19.07 o 
  -5   0   9       69.96       42.70     15.75 o 
  -4   0   9       16.04       15.75     11.61 o 
  -3   0   9       88.51       72.55     16.17 o 
  -2   0   9       76.50       78.55     13.89 o 
  -1   0   9      273.65      339.05     27.15 o 
   0   0   9     1384.34     1387.11     29.78 o 
   1   0   9     3977.17     4117.59     71.72 o 
   2   0   9     3385.73     3255.75     64.67 o 
   3   0   9     2783.18     2921.96     44.70 o 
   4   0   9        1.43        0.00      6.59 o 
   5   0   9      165.31      161.07     14.58 o 
   6   0   9      678.43      729.54     27.67 o 
   7   0   9       39.81       41.07     10.99 o 
   8   0   9       19.00       17.62     10.55 o 
   9   0   9       52.30       49.75     19.90 o 
  -6   1   9      216.88      226.36     28.19 o 
  -5   1   9      106.57       81.67     18.66 o 
  -4   1   9       60.40       52.65     15.34 o 
  -3   1   9      106.94      140.95     20.73 o 
  -2   1   9        4.81        8.29     10.78 o 
  -1   1   9      388.23      326.27     27.36 o 
   0   1   9     2459.30     2437.36     36.20 o 
   1   1   9     2988.67     3190.29     73.38 o 
   2   1   9     1768.40     1812.91     32.66 o 
   3   1   9     1028.25     1070.86     26.98 o 
   4   1   9      400.73      410.72     19.59 o 
   5   1   9     1062.40     1060.43     30.22 o 
   6   1   9        7.54       14.01      8.64 o 
   7   1   9      350.49      384.38     22.27 o 
   8   1   9       39.19       29.84     10.99 o 
   9   1   9       39.67       52.24     18.66 o 
  10   1   9       58.21       77.52     22.39 o 
  -6   2   9      202.94      232.99     29.02 o 
  -5   2   9       55.42       56.38     17.41 o 
  -4   2   9       15.90        8.71     11.61 o 
  -3   2   9      152.76      148.42     21.14 o 
  -2   2   9       95.37       95.35     18.24 o 
  -1   2   9      696.99      637.61     36.07 o 
   0   2   9     5158.49     5430.05     96.18 o 
   1   2   9     1431.49     1530.60     52.24 o 
   2   2   9      260.89      287.22     14.31 o 
   3   2   9       17.01        5.06     11.19 o 
   4   2   9     1670.12     1739.93     34.56 o 
   5   2   9     2645.06     2632.15     44.66 o 
   6   2   9     1005.16      961.54     30.04 o 
   7   2   9       35.97       35.75     10.38 o 
   8   2   9       74.45       73.25     13.02 o 
   9   2   9       15.99       10.18     10.11 o 
  10   2   9      108.01       96.18     22.80 o 
  -6   3   9      139.20      115.67     23.22 o 
  -5   3   9       94.56       94.52     20.73 o 
  -4   3   9        0.05        0.00     10.36 o 
  -3   3   9       20.97       35.65     14.51 o 
  -2   3   9       17.55       19.48     12.85 o 
  -1   3   9     1826.28     1907.44     60.53 o 
   0   3   9     3501.49     3538.78     80.01 o 
   1   3   9      148.31      142.20     19.90 o 
   2   3   9       13.57       20.73     12.44 o 
   3   3   9      342.68      316.82     68.61 o 
   4   3   9     1696.48     1611.85     54.31 o 
   5   3   9      478.57      461.59     20.42 o 
   6   3   9      116.33      115.38     12.92 o 
   7   3   9        1.68        2.17      8.19 o 
   8   3   9       17.75       22.81     10.21 o 
   9   3   9       25.69       17.96     10.44 o 
  10   3   9      243.60      217.24     29.43 o 
  -5   4   9       27.44       18.24     15.34 o 
  -4   4   9       24.83       15.75     12.85 o 
  -3   4   9       10.05        4.97     11.19 o 
  -2   4   9       46.67       43.94     14.92 o 
  -1   4   9      356.75      362.75     30.26 o 
   0   4   9     1061.43      968.85     44.36 o 
   1   4   9        4.86       16.58     11.61 o 
   2   4   9      317.58      250.40     25.29 o 
   3   4   9      239.85      249.46     16.43 o 
   4   4   9     1149.50     1255.49     50.99 o 
   5   4   9      905.67      858.16     41.87 o 
   6   4   9      129.45      139.71     20.73 o 
   7   4   9        1.28        8.50      8.50 o 
   8   4   9      130.94      110.46     14.36 o 
   9   4   9      175.15      163.18     17.27 o 
  10   4   9      240.82      270.91     22.55 o 
  -4   5   9       22.12       19.90     14.10 o 
  -3   5   9        5.43       12.44     12.85 o 
  -2   5   9       73.92       73.79     17.83 o 
  -1   5   9      312.16      352.39     30.68 o 
   0   5   9      513.70      519.04     34.82 o 
   1   5   9        6.45        2.49     10.78 o 
   2   5   9      889.18      901.69     43.53 o 
   3   5   9      697.93      792.47     26.74 o 
   4   5   9      657.12      697.27     25.62 o 
   5   5   9      907.57      801.53     27.27 o 
   6   5   9       20.98       14.92     12.44 o 
   7   5   9        5.06       13.68     12.85 o 
   8   5   9      219.02      162.10     23.22 o 
   9   5   9      371.49      319.14     22.23 o 
  10   5   9      568.06      633.70     36.07 o 
  -4   6   9        0.25        6.63     13.68 o 
  -3   6   9       89.89       95.77     21.14 o 
  -2   6   9      126.11      203.14     25.70 o 
  -1   6   9      109.16       84.16     18.66 o 
   0   6   9      168.28      115.67     20.31 o 
   1   6   9      394.73      378.92     31.09 o 
   2   6   9      925.00      906.67     44.77 o 
   3   6   9      208.74      261.80     18.57 o 
   4   6   9      172.79      192.95     16.41 o 
   5   6   9      194.34      165.21     15.09 o 
   6   6   9      131.79       98.92     13.19 o 
   7   6   9       33.21       41.87     15.34 o 
   8   6   9      480.84      466.39     34.82 o 
   9   6   9      217.08      258.69     29.02 o 
  -3   7   9      219.27      184.48     26.95 o 
  -2   7   9       33.46       24.46     15.34 o 
  -1   7   9      145.22      108.62     21.14 o 
   0   7   9       27.99       36.48     15.75 o 
   1   7   9      698.31      616.47     39.38 o 
   2   7   9     1042.13     1017.70     33.22 o 
   3   7   9       91.03      169.52     16.09 o 
   4   7   9       80.77       87.27     12.90 o 
   5   7   9       45.11       36.56     10.83 o 
   6   7   9      131.69       77.09     12.73 o 
   7   7   9        0.40       13.70      9.52 o 
   8   7   9      889.98      723.84     41.46 o 
  -2   8   9       15.52        2.49     13.27 o 
  -1   8   9       77.42       86.65     20.73 o 
   0   8   9       90.22      113.18     21.97 o 
   1   8   9     1898.53     1783.07     65.09 o 
   2   8   9     1811.57     1702.09     44.12 o 
   3   8   9       67.72      125.30     15.24 o 
   4   8   9       74.41       64.62     12.75 o 
   5   8   9        9.14       22.03     10.11 o 
   6   8   9      116.42       96.11     18.86 o 
   7   8   9       37.21       72.14     19.48 o 
   0   9   9      238.47      266.57     31.51 o 
   1   9   9      879.64      723.35     32.24 o 
   2   9   9     1210.48     1134.44     38.37 o 
   3   9   9       23.10       12.25     10.83 o 
   4   9   9        8.50        8.71     14.51 o 
   5   9   9        1.47        7.05     15.34 o 
   6   9   9       10.97        5.39     14.92 o 
   7   9   9        3.86        6.63     15.75 o 
   8   9   9      170.32      122.30     26.12 o 
   1  10   9      227.17      213.17     21.10 o 
   2  10   9      187.47      140.54     26.53 o 
   3  10   9        0.21       10.36     15.75 o 
   4  10   9       70.08       73.79     21.56 o 
   5  10   9       12.62       22.39     17.41 o 
   6  10   9        0.02        0.00     13.68 o 
  -2  -9  10       46.99       55.55     20.73 o 
  -1  -9  10      126.85      125.62     25.70 o 
   0  -9  10        3.25        7.05     17.41 o 
  -4  -8  10       11.75        0.00     14.51 o 
  -3  -8  10      121.43      140.13     25.70 o 
  -2  -8  10        0.71        0.00     13.27 o 
  -1  -8  10       18.04       14.51     15.75 o 
   0  -8  10       82.05       85.40     21.97 o 
   1  -8  10      220.11      220.55     29.85 o 
   2  -8  10      586.84      533.55     42.29 o 
   3  -8  10      360.61      359.43     38.56 o 
  -5  -7  10       14.58       20.31     17.00 o 
  -4  -7  10        2.36        5.39     14.51 o 
  -3  -7  10      134.59      131.42     23.63 o 
  -2  -7  10        1.42        5.39     14.51 o 
  -1  -7  10      302.83      270.30     31.09 o 
   0  -7  10      277.09      291.03     31.92 o 
   1  -7  10     1477.37     1477.12     62.19 o 
   2  -7  10     1341.54     1330.77     60.11 o 
   3  -7  10      528.69      589.52     43.12 o 
   4  -7  10       19.73       24.46     19.07 o 
  -5  -6  10       50.16       59.28     19.48 o 
  -4  -6  10        3.49        2.49     13.68 o 
  -3  -6  10       23.47       47.68     16.58 o 
  -2  -6  10       50.03       54.72     17.83 o 
  -1  -6  10      320.05      334.97     31.92 o 
   0  -6  10     1158.15     1150.43     52.65 o 
   1  -6  10     1783.18     1828.67     65.50 o 
   2  -6  10      856.49      830.39     46.43 o 
   3  -6  10      247.30      240.87     29.85 o 
   4  -6  10       32.86       30.26     17.41 o 
   5  -6  10        5.04        0.00     15.34 o 
  -6  -5  10       97.35       88.72     21.97 o 
  -5  -5  10       14.26        4.15     14.10 o 
  -4  -5  10       13.59        0.00     12.44 o 
  -3  -5  10       15.70        5.80     12.85 o 
  -2  -5  10        2.77        0.00     11.19 o 
  -1  -5  10      526.53      625.17     38.56 o 
   0  -5  10     1509.87     1650.41     58.87 o 
   1  -5  10      534.59      522.77     36.48 o 
   2  -5  10      139.81      150.66     15.21 o 
   3  -5  10       46.26       60.26     12.02 o 
   4  -5  10       86.30       94.45     14.46 o 
   5  -5  10       43.20       74.62     20.31 o 
  -6  -4  10       80.67       92.86     21.14 o 
  -5  -4  10        5.99       15.34     14.92 o 
  -4  -4  10       23.31       18.24     14.10 o 
  -3  -4  10        4.70       26.95     13.68 o 
  -2  -4  10        6.07       12.44     12.02 o 
  -1  -4  10      602.74      568.17     29.64 o 
   0  -4  10     1287.24     1181.81     42.29 o 
   1  -4  10      675.02      695.26     31.92 o 
   2  -4  10      210.60      212.72     17.40 o 
   3  -4  10        1.71        1.86      8.19 o 
   4  -4  10      347.50      352.56     21.54 o 
   5  -4  10      247.78      230.25     19.75 o 
   6  -4  10       13.45        7.46     16.17 o 
   7  -4  10        0.27        0.00     16.17 o 
  -6  -3  10       85.70       81.67     19.48 o 
  -5  -3  10        6.57        0.00     11.61 o 
  -4  -3  10        0.09        0.00     11.19 o 
  -3  -3  10       46.67       35.98     10.78 o 
  -2  -3  10      221.20      215.53     16.99 o 
  -1  -3  10     2159.98     2251.90     83.12 o 
   0  -3  10      907.97      912.15     67.58 o 
   1  -3  10      254.40      259.66     18.01 o 
   2  -3  10        1.44        7.86      8.06 o 
   3  -3  10       26.11       26.54      9.52 o 
   4  -3  10      447.91      440.24     23.15 o 
   5  -3  10      534.90      451.68     24.18 o 
   6  -3  10       17.58       31.35     11.28 o 
   7  -3  10       52.60       18.24     17.00 o 
   8  -3  10       16.15       16.17     17.41 o 
  -5  -2  10       23.38       36.07     15.34 o 
  -4  -2  10       37.31       47.08     10.85 o 
  -3  -2  10      127.81      149.99     14.22 o 
  -2  -2  10      642.17      627.28     24.41 o 
  -1  -2  10     2683.04     2697.00     46.64 o 
   0  -2  10      444.48      514.25     31.09 o 
   1  -2  10      139.42      179.31     15.09 o 
   2  -2  10       77.30       77.94     11.14 o 
   3  -2  10      333.00      341.21     19.48 o 
   4  -2  10      626.40      631.86     26.07 o 
   5  -2  10       61.23       71.06     12.16 o 
   6  -2  10       39.40       53.10     12.60 o 
   7  -2  10        0.20        0.00      9.82 o 
   8  -2  10      169.38      140.95     25.29 o 
  -6  -1  10      158.87       97.42     20.31 o 
  -5  -1  10       13.21       21.14     14.10 o 
  -4  -1  10      204.81      184.48     23.63 o 
  -3  -1  10      155.52      161.84     14.40 o 
  -2  -1  10      157.12      130.65     12.95 o 
  -1  -1  10      811.69      876.27     26.96 o 
   0  -1  10      309.02      332.47     18.29 o 
   1  -1  10      477.84      490.29     30.68 o 
   2  -1  10      542.16      553.00     22.25 o 
   3  -1  10      447.31      450.26     21.13 o 
   4  -1  10      932.12      956.64     30.09 o 
   5  -1  10      108.67       93.41     13.15 o 
   6  -1  10      191.80      175.20     16.97 o 
   7  -1  10      128.33      134.07     16.12 o 
   8  -1  10      296.36      331.63     23.74 o 
   9  -1  10      402.68      403.79     38.97 o 
  -6   0  10        3.72       16.58     14.10 o 
  -5   0  10        1.24        1.66     11.61 o 
  -4   0  10       86.89       91.62     19.07 o 
  -3   0  10      224.23      243.77     26.95 o 
  -2   0  10      111.61      159.20     21.56 o 
  -1   0  10      157.46      164.17     21.56 o 
   0   0  10        0.05        1.41      6.21 o 
   1   0  10     1924.15     2001.70     37.35 o 
   2   0  10     3205.45     3370.56    106.75 o 
   3   0  10     1064.75     1045.09     29.15 o 
   4   0  10      120.33      111.95     12.51 o 
   5   0  10       89.91       96.73     12.92 o 
   6   0  10       37.45       41.62     10.92 o 
   7   0  10      199.39      192.31     18.45 o 
   8   0  10      485.95      480.36     26.81 o 
   9   0  10      689.18      640.51     44.36 o 
  -6   1  10        0.24        3.32     12.44 o 
  -5   1  10       12.61        3.73     12.02 o 
  -4   1  10      152.36      152.56     23.22 o 
  -3   1  10      165.73      158.78     22.80 o 
  -2   1  10       74.90       73.79     17.41 o 
  -1   1  10        0.46        9.12     12.02 o 
   0   1  10      706.85      662.48     37.73 o 
   1   1  10     3524.10     3655.69     82.50 o 
   2   1  10     3574.76     3700.14     51.61 o 
   3   1  10     3999.65     4076.08    161.27 o 
   4   1  10      373.08      369.92     19.66 o 
   5   1  10       43.66       52.77     18.24 o 
   6   1  10        6.45        3.86      8.19 o 
   7   1  10      284.12      296.80     20.88 o 
   8   1  10      686.60      612.42     32.75 o 
   9   1  10      387.35      376.17     25.70 o 
  -5   2  10       24.50       33.99     16.17 o 
  -4   2  10       29.20       19.48     13.27 o 
  -3   2  10      113.49      138.47     21.97 o 
  -2   2  10       70.64       91.62     18.24 o 
  -1   2  10       76.43       72.96     17.00 o 
   0   2  10      813.30      790.17     41.04 o 
   1   2  10     5011.28     5453.27    101.57 o 
   2   2  10     2906.71     3036.73     76.28 o 
   3   2  10      910.72     1000.36     45.60 o 
   4   2  10      226.15      218.51     16.17 o 
   5   2  10      138.85      143.39     13.81 o 
   6   2  10        0.85        1.66      8.21 o 
   7   2  10       13.41       12.64      9.38 o 
   8   2  10      379.03      389.95     23.72 o 
   9   2  10       32.11       21.14     11.71 o 
  -5   3  10        2.96        4.97     12.44 o 
  -4   3  10      123.37      135.98     23.22 o 
  -3   3  10       70.08       67.58     17.83 o 
  -2   3  10       10.44        7.46     11.61 o 
  -1   3  10      347.66      342.02     30.26 o 
   0   3  10      872.43      894.64     44.36 o 
   1   3  10     1278.11     1264.03     51.41 o 
   2   3  10     1397.89     1538.89     55.97 o 
   3   3  10        0.72        5.39     11.61 o 
   4   3  10        0.18        2.49     11.61 o 
   5   3  10        0.16        2.49     11.61 o 
   6   3  10        3.85        0.00      7.47 o 
   7   3  10        4.61       12.85      9.20 o 
   8   3  10      131.45      177.73     17.58 o 
   9   3  10        1.92        5.12     10.25 o 
  -4   4  10      191.56      153.81     24.46 o 
  -3   4  10       18.34        3.73     12.44 o 
  -2   4  10      177.81      134.74     21.97 o 
  -1   4  10      298.91      297.66     29.43 o 
   0   4  10     1002.85      992.48     47.26 o 
   1   4  10     1005.93      886.35     44.36 o 
   2   4  10       85.61       95.77     19.07 o 
   3   4  10       27.86       12.43      8.07 o 
   4   4  10        3.79        0.41     11.19 o 
   5   4  10      141.33      146.34     21.97 o 
   6   4  10        3.00       11.19     12.85 o 
   7   4  10      529.00      520.70     36.90 o 
   8   4  10      125.65      125.20     22.39 o 
   9   4  10      149.10      135.99     16.70 o 
  -4   5  10       41.32       28.19     15.75 o 
  -3   5  10        0.81        0.00     10.78 o 
  -2   5  10      360.52      288.54     30.26 o 
  -1   5  10      614.88      557.18     38.97 o 
   0   5  10      530.01      560.50     38.14 o 
   1   5  10      997.60     1091.98     49.75 o 
   2   5  10       16.24       24.05     14.10 o 
   3   5  10      179.15      185.58     16.00 o 
   4   5  10        5.58        9.35      7.77 o 
   5   5  10       72.15       54.31     17.00 o 
   6   5  10      254.51      249.99     28.19 o 
   7   5  10      343.78      332.90     31.09 o 
   8   5  10       26.32        8.29     14.10 o 
   9   5  10      454.35      475.93     38.14 o 
  -3   6  10       34.53       15.75     14.10 o 
  -2   6  10      420.01      429.91     36.90 o 
  -1   6  10      500.84      534.80     39.38 o 
   0   6  10      355.17      295.17     30.26 o 
   1   6  10      133.80      107.37     20.73 o 
   2   6  10       65.13       42.70     16.17 o 
   3   6  10       66.56       66.00     16.17 o 
   4   6  10        8.60        2.95      8.07 o 
   5   6  10        4.77        0.00      7.90 o 
   6   6  10      116.31      156.71     23.22 o 
   7   6  10      181.64      157.12     23.63 o 
   8   6  10       63.39       87.47     20.31 o 
   9   6  10      973.08      896.30     49.33 o 
  -2   7  10       35.47       37.31     17.83 o 
  -1   7  10       42.36       40.63     17.41 o 
   0   7  10      431.84      482.98     38.14 o 
   1   7  10       14.96        4.15     12.44 o 
   2   7  10      103.04       99.75     14.33 o 
   3   7  10      306.01      270.93     20.17 o 
   4   7  10       12.34       15.41      9.79 o 
   5   7  10       34.03       26.16     10.54 o 
   6   7  10        0.39        4.56     12.44 o 
   7   7  10        1.89        0.00     12.02 o 
   8   7  10      318.55      314.24     31.51 o 
  -1   8  10       18.19        3.73     14.51 o 
   0   8  10       41.15       36.48     18.24 o 
   1   8  10      103.00      137.22     23.63 o 
   2   8  10      244.13      275.02     21.98 o 
   3   8  10      197.39      151.88     17.27 o 
   4   8  10       31.80       50.92     12.60 o 
   5   8  10       14.02       23.60     11.13 o 
   6   8  10        8.07        0.41      8.79 o 
   1   9  10      192.94      209.60     20.65 o 
   2   9  10      527.11      472.63     27.70 o 
   3   9  10      137.44      119.47     16.41 o 
   4   9  10       65.13       82.48     16.17 o 
   5   9  10        4.03        0.00     14.92 o 
   6   9  10       79.16       41.04     18.66 o 
   7   9  10       31.67       56.80     20.73 o 
   4  10  10       15.14        1.24     15.34 o 
  -2  -8  11       26.46       39.38     19.07 o 
  -1  -8  11      533.16      579.98     44.36 o 
   0  -8  11      136.97      150.90     26.53 o 
   1  -8  11        3.53       12.02     17.83 o 
  -4  -7  11       50.63       62.19     20.73 o 
  -3  -7  11      156.46      132.66     24.87 o 
  -2  -7  11       24.60       21.56     16.58 o 
  -1  -7  11      420.12      420.38     37.73 o 
   0  -7  11      196.84      174.12     26.95 o 
   1  -7  11      171.96      178.68     27.36 o 
   2  -7  11      210.13      219.31     29.43 o 
   3  -7  11       55.87       52.65     20.73 o 
  -4  -6  11      170.64      184.07     27.36 o 
  -3  -6  11      283.47      306.37     32.34 o 
  -2  -6  11      399.98      429.50     36.48 o 
  -1  -6  11      219.31      202.73     26.53 o 
   0  -6  11       40.61       50.99     17.41 o 
   1  -6  11      392.78      411.67     36.07 o 
   2  -6  11      182.80      170.39     26.12 o 
   3  -6  11      202.01      231.33     29.43 o 
   4  -6  11        1.67        0.00     14.10 o 
   5  -6  11       21.08       17.00     17.83 o 
  -5  -5  11        8.10       15.75     15.75 o 
  -4  -5  11      334.00      396.33     35.24 o 
  -3  -5  11      213.86      214.75     26.53 o 
  -2  -5  11      146.08      137.64     22.39 o 
  -1  -5  11       12.20       26.53     14.92 o 
   0  -5  11      285.50      303.88     30.26 o 
   1  -5  11      484.75      504.12     36.90 o 
   2  -5  11      137.57      117.74     21.56 o 
   3  -5  11      235.22      211.76     20.11 o 
   4  -5  11       10.64        2.58      9.26 o 
   5  -5  11        7.71        9.66     10.80 o 
  -5  -4  11       16.68        4.15     13.27 o 
  -4  -4  11      184.20      180.75     24.46 o 
  -3  -4  11      233.68      211.85     26.53 o 
  -2  -4  11       23.04       24.46     14.10 o 
  -1  -4  11       28.84       29.02     14.51 o 
   0  -4  11      638.45      618.40     25.88 o 
   1  -4  11      649.47      705.31     40.63 o 
   2  -4  11       11.51       16.97      9.37 o 
   3  -4  11       54.78       51.66     11.85 o 
   4  -4  11       26.88       27.59     10.70 o 
   5  -4  11       11.09        0.12     12.23 o 
   6  -4  11      192.16      157.33     18.61 o 
  -4  -3  11      171.74      186.14     24.46 o 
  -3  -3  11      199.21      206.46     24.87 o 
  -2  -3  11        1.92        1.87      7.91 o 
  -1  -3  11      130.28      141.13     22.39 o 
   0  -3  11      626.24      639.38     26.09 o 
   1  -3  11      636.01      647.09     49.75 o 
   2  -3  11        5.81       11.69      8.61 o 
   3  -3  11        4.02        0.00      7.90 o 
   4  -3  11       45.52       61.39     12.16 o 
   5  -3  11        1.96        0.00      8.78 o 
   6  -3  11      997.11      895.89     34.73 o 
   7  -3  11      988.57      888.28     36.47 o 
  -4  -2  11       77.11       67.58     17.83 o 
  -3  -2  11        0.61        0.41      7.62 o 
  -2  -2  11      210.37      237.94     17.82 o 
  -1  -2  11      422.07      438.38     32.54 o 
   0  -2  11      340.39      334.70     20.04 o 
   1  -2  11      575.04      605.47     28.81 o 
   2  -2  11       11.16        4.03      8.50 o 
   3  -2  11        0.03        0.00      7.62 o 
   4  -2  11      116.11      132.83     14.87 o 
   5  -2  11      381.28      379.82     22.68 o 
   6  -2  11     1129.69     1074.12     36.64 o 
   7  -2  11      933.16      884.21     35.47 o 
   8  -2  11       62.03       42.08     14.20 o 
  -5  -1  11       21.92       15.34     14.51 o 
  -4  -1  11       17.60       21.56     14.51 o 
  -3  -1  11      238.54      230.92     27.36 o 
  -2  -1  11      647.84      659.58     39.38 o 
  -1  -1  11      824.57      789.86     27.33 o 
   0  -1  11     1081.31     1113.28     31.33 o 
   1  -1  11      725.25      775.06     34.20 o 
   2  -1  11       73.35       67.28     11.04 o 
   3  -1  11        5.27        0.00      7.17 o 
   4  -1  11       39.16       45.63     10.54 o 
   5  -1  11      373.87      337.05     31.09 o 
   6  -1  11      712.50      727.25     30.38 o 
   7  -1  11      271.81      334.34     23.60 o 
   8  -1  11       53.41       46.43     13.78 o 
  -5   0  11        0.47        6.22     12.02 o 
  -4   0  11       10.28       19.48     13.68 o 
  -3   0  11      427.06      387.21     33.17 o 
  -2   0  11     1075.77     1095.71     50.16 o 
  -1   0  11     1193.23     1212.21     51.41 o 
   0   0  11     1059.47     1106.90     49.33 o 
   1   0  11       98.38      105.19     12.24 o 
   2   0  11      330.67      326.65     18.43 o 
   3   0  11        2.71        8.48      7.55 o 
   4   0  11       96.92      112.28     15.75 o 
   5   0  11        2.34        0.00      8.21 o 
   6   0  11      250.64      224.18     19.19 o 
   7   0  11       77.54      106.28     28.40 o 
   8   0  11      349.53      383.60     25.64 o 
  -5   1  11        4.43        0.00     11.61 o 
  -4   1  11      172.80      182.41     26.12 o 
  -3   1  11      913.43      900.45     47.68 o 
  -2   1  11     1052.15     1010.31     48.92 o 
  -1   1  11      538.16      488.78     35.24 o 
   0   1  11      197.89      167.07     23.22 o 
   1   1  11      174.61      155.46     22.80 o 
   2   1  11      807.38      805.93     43.53 o 
   3   1  11       31.52       31.70      8.95 o 
   4   1  11     2029.48     2047.98     54.52 o 
   5   1  11       49.32       53.47     11.15 o 
   6   1  11        5.78        6.53      9.03 o 
   7   1  11      119.34      124.42     15.66 o 
   8   1  11      790.05      825.25     33.41 o 
   9   1  11     1070.94     1043.00     39.59 o 
  -5   2  11       42.02       37.31     17.83 o 
  -4   2  11      160.80      144.69     24.46 o 
  -3   2  11     1440.98     1273.56     57.21 o 
  -2   2  11     1390.09     1413.69     58.45 o 
  -1   2  11       10.73       12.02     12.85 o 
   0   2  11        8.82        3.73     11.19 o 
   1   2  11      189.89      175.78     23.63 o 
   2   2  11     1090.57     1045.96     48.92 o 
   3   2  11       68.77       83.33     19.07 o 
   4   2  11     2270.57     2044.25     67.16 o 
   5   2  11        5.31        5.39     11.61 o 
   6   2  11       37.43       23.03      9.66 o 
   7   2  11       64.16       54.96     12.39 o 
   8   2  11     1189.51     1160.02     38.45 o 
   9   2  11      480.01      449.01     26.96 o 
  -4   3  11      194.19      169.56     26.53 o 
  -3   3  11      695.67      791.42     47.26 o 
  -2   3  11      544.80      522.36     38.97 o 
  -1   3  11       68.92       67.58     18.24 o 
   0   3  11      105.81      105.72     20.31 o 
   1   3  11      136.16      148.42     22.80 o 
   2   3  11      510.82      555.94     37.31 o 
   3   3  11       21.73       34.82     15.34 o 
   4   3  11      130.78      143.44     22.39 o 
   5   3  11       44.41       47.26     16.58 o 
   6   3  11      134.82      120.23     21.56 o 
   7   3  11      266.14      253.72     29.85 o 
   8   3  11     1060.23     1011.14     53.48 o 
   9   3  11      337.89      309.17     23.59 o 
  -4   4  11      208.40      219.72     29.02 o 
  -3   4  11      285.94      217.65     28.61 o 
  -2   4  11       63.12       51.82     17.83 o 
  -1   4  11       81.80       92.86     20.31 o 
   0   4  11      107.79      101.57     20.31 o 
   1   4  11      270.20      305.12     29.85 o 
   2   4  11      260.70      215.99     26.53 o 
   3   4  11        0.38        1.24     12.44 o 
   4   4  11        2.23        2.90     12.02 o 
   5   4  11      229.10      200.65     25.70 o 
   6   4  11      751.22      745.81     43.94 o 
   7   4  11     1232.25     1145.87     54.31 o 
   8   4  11     1106.52     1117.68     55.14 o 
   9   4  11      156.33      141.37     25.70 o 
  -3   5  11      204.64      180.75     27.78 o 
  -2   5  11        8.57        0.00     10.78 o 
  -1   5  11      210.11      139.71     24.05 o 
   0   5  11      174.47      184.48     25.29 o 
   1   5  11       43.13       49.75     17.41 o 
   2   5  11       52.13       46.02     16.58 o 
   3   5  11        4.89        7.05     13.27 o 
   4   5  11        2.94        3.32     12.44 o 
   5   5  11      836.63      753.69     43.94 o 
   6   5  11     1292.70     1162.87     54.31 o 
   7   5  11      603.48      641.34     41.87 o 
   8   5  11      847.70      847.38     48.92 o 
   9   5  11      104.44       65.92     21.14 o 
  -2   6  11       32.21       13.68     15.34 o 
  -1   6  11      266.37      262.84     31.09 o 
   0   6  11       51.85       87.47     20.73 o 
   1   6  11        1.28        1.24     12.02 o 
   2   6  11       21.36        3.73     12.44 o 
   3   6  11        0.87        0.00      7.76 o 
   4   6  11       17.32       25.70     15.75 o 
   5   6  11      910.62      770.69     44.77 o 
   6   6  11     1589.61     1533.50     61.36 o 
   7   6  11      532.15      676.99     43.53 o 
   8   6  11      340.09      320.05     33.17 o 
  -1   7  11      738.97      634.71     45.60 o 
   0   7  11      237.89      239.62     30.26 o 
   1   7  11       30.69       29.43     16.17 o 
   2   7  11       55.27       40.92     12.30 o 
   3   7  11        0.26        0.00      8.49 o 
   4   7  11        3.95        8.01      9.66 o 
   5   7  11     1082.19      925.32     49.33 o 
   6   7  11     1568.12     1384.67     58.87 o 
   7   7  11      224.36      209.77     27.78 o 
   8   7  11       33.30       17.83     15.75 o 
   0   8  11      346.98      325.02     35.24 o 
   1   8  11       21.59       15.34     15.75 o 
   2   8  11        2.36        7.16     10.11 o 
   3   8  11       12.93        8.53     10.38 o 
   4   8  11      106.68      116.29     22.59 o 
   5   8  11      508.94      388.79     24.91 o 
   6   8  11      417.85      394.67     35.24 o 
   7   8  11        4.79        0.00     13.68 o 
   3   9  11       20.00       19.16     11.98 o 
   4   9  11      169.26      216.80     20.81 o 
   5   9  11      193.30      159.12     18.41 o 
  -1  -7  12      929.86      985.85     55.14 o 
   0  -7  12      243.48      269.89     33.58 o 
   1  -7  12        0.70        0.00     14.51 o 
  -3  -6  12      345.29      305.95     33.58 o 
  -2  -6  12      405.86      441.93     38.14 o 
  -1  -6  12      320.15      290.61     32.75 o 
   0  -6  12       29.53       48.92     18.66 o 
   1  -6  12       24.98       11.61     15.75 o 
   2  -6  12        2.30        0.41     14.10 o 
   3  -6  12       58.51       58.87     19.90 o 
  -4  -5  12      109.88      110.28     22.80 o 
  -3  -5  12      467.87      577.08     40.63 o 
  -2  -5  12      354.93      356.12     33.58 o 
  -1  -5  12       86.28       94.52     20.73 o 
   0  -5  12       19.70       15.75     14.51 o 
   1  -5  12       24.34       26.12     15.75 o 
   2  -5  12       57.62       78.35     19.90 o 
   3  -5  12       56.07       41.87     18.24 o 
   4  -5  12      221.61      202.11     19.58 o 
   5  -5  12        6.03        4.89     10.83 o 
  -4  -4  12      237.70      242.11     29.02 o 
  -3  -4  12      618.08      734.62     43.12 o 
  -2  -4  12      246.16      254.13     28.61 o 
  -1  -4  12       97.65       91.62     19.48 o 
   0  -4  12        7.83       24.87     14.51 o 
   1  -4  12        5.96       11.19     13.06 o 
   2  -4  12        4.75        0.00      8.06 o 
   3  -4  12        3.89        7.35      9.33 o 
   4  -4  12      126.25      119.87     16.09 o 
   5  -4  12       19.31       22.21     12.23 o 
   6  -4  12       39.50       42.29     19.48 o 
  -3  -3  12      993.87     1043.89     48.09 o 
  -2  -3  12       17.50       38.97     14.92 o 
  -1  -3  12        5.62        4.77      8.50 o 
   0  -3  12       10.05       10.82      8.85 o 
   1  -3  12       16.97       10.56      9.54 o 
   2  -3  12        1.25        1.66      7.91 o 
   3  -3  12       32.87       42.75     11.42 o 
   4  -3  12        7.27       12.39     10.15 o 
   5  -3  12       24.69       30.91     11.87 o 
   6  -3  12      254.28      221.89     20.81 o 
  -3  -2  12      518.80      512.00     37.73 o 
  -2  -2  12        0.25        3.32     11.61 o 
  -1  -2  12      102.99      134.94     14.92 o 
   0  -2  12        4.25        0.00      8.91 o 
   1  -2  12      107.22      102.12     13.89 o 
   2  -2  12        8.95       13.29     11.40 o 
   3  -2  12      123.72      146.99     15.46 o 
   4  -2  12       17.55       18.01     10.78 o 
   5  -2  12      516.91      556.55     27.69 o 
   6  -2  12      913.38      920.14     35.32 o 
   7  -2  12      672.09      689.09     64.26 o 
  -4  -1  12      160.16      145.51     24.46 o 
  -3  -1  12       66.19       89.96     20.31 o 
  -2  -1  12       60.78       67.99     18.24 o 
  -1  -1  12      269.21      290.20     29.85 o 
   0  -1  12      119.81      108.20     21.14 o 
   1  -1  12       22.42       10.49      8.77 o 
   2  -1  12       22.32       21.97      9.16 o 
   3  -1  12        8.58       13.89      8.50 o 
   4  -1  12      146.40      164.92     16.22 o 
   5  -1  12     1037.27      998.29     51.82 o 
   6  -1  12      826.76      866.86     33.81 o 
   7  -1  12     1074.76     1046.06     38.37 o 
  -4   0  12       23.72       30.68     17.00 o 
  -3   0  12        1.60        4.56     12.44 o 
  -2   0  12      318.57      292.69     31.09 o 
  -1   0  12      887.54      984.61     49.75 o 
   0   0  12      225.42      255.79     29.43 o 
   1   0  12      277.34      315.07     31.51 o 
   2   0  12        3.47        0.00     11.61 o 
   3   0  12       37.32       30.87      9.56 o 
   4   0  12      253.31      213.24     17.52 o 
   5   0  12     1788.20     1709.71     42.85 o 
   6   0  12     1028.50      958.04     34.63 o 
   7   0  12      627.29      654.08     30.80 o 
   8   0  12      267.73      296.13     24.02 o 
  -4   1  12        6.95        0.00     12.85 o 
  -3   1  12      101.14      108.62     22.39 o 
  -2   1  12      594.17      576.25     40.63 o 
  -1   1  12      889.49      952.68     49.75 o 
   0   1  12      281.73      269.47     29.43 o 
   1   1  12      312.64      361.51     33.58 o 
   2   1  12        9.42       10.36     13.27 o 
   3   1  12       67.96       89.13     20.31 o 
   4   1  12      447.32      436.13     35.24 o 
   5   1  12      422.28      437.37     36.07 o 
   6   1  12      842.35      801.01     31.10 o 
   7   1  12      152.45      158.57     17.56 o 
   8   1  12        0.08        0.00      9.95 o 
  -4   2  12        3.10       10.78     14.92 o 
  -3   2  12      156.78      122.30     24.05 o 
  -2   2  12      484.45      444.83     37.31 o 
  -1   2  12      169.35      206.46     26.95 o 
   0   2  12       87.08       97.84     20.73 o 
   1   2  12       17.40       21.14     14.51 o 
   2   2  12       16.55       23.22     14.92 o 
   3   2  12      307.11      351.56     32.75 o 
   4   2  12      866.36      864.79     47.26 o 
   5   2  12       11.17       19.07     14.51 o 
   6   2  12       13.15       26.53     16.17 o 
   7   2  12        4.72       10.78     14.92 o 
   8   2  12       43.87       45.19     19.07 o 
  -3   3  12      155.98      117.32     23.63 o 
  -2   3  12      268.81      282.74     31.92 o 
  -1   3  12       38.47       43.53     17.41 o 
   0   3  12        0.93        9.54     13.27 o 
   1   3  12        3.46        3.32     12.44 o 
   2   3  12      130.89      128.52     22.80 o 
   3   3  12        3.34        3.32     12.44 o 
   4   3  12      236.90      230.92     28.61 o 
   5   3  12      454.72      409.60     35.24 o 
   6   3  12        4.03       15.34     14.92 o 
   7   3  12      162.43      137.64     24.46 o 
   8   3  12       80.31       94.11     22.80 o 
  -3   4  12      169.29      146.34     26.53 o 
  -2   4  12      283.66      274.86     32.34 o 
  -1   4  12      115.67      127.27     23.63 o 
   0   4  12        9.74       15.34     14.10 o 
   1   4  12       14.59       14.92     14.10 o 
   2   4  12      105.91      106.13     21.97 o 
   3   4  12      211.03      259.94     29.85 o 
   4   4  12      658.05      601.54     41.46 o 
   5   4  12      471.98      442.76     36.48 o 
   6   4  12       77.93       81.67     20.73 o 
   7   4  12      461.70      521.94     40.63 o 
   8   4  12      305.40      290.20     33.58 o 
  -2   5  12      109.92       75.45     21.56 o 
  -1   5  12       21.41       15.34     14.92 o 
   0   5  12        6.78        1.24     12.44 o 
   1   5  12      108.25       98.67     21.97 o 
   2   5  12      291.57      252.47     30.68 o 
   3   5  12      169.93      211.43     27.78 o 
   4   5  12      521.64      484.63     38.56 o 
   5   5  12       43.29       31.09     16.58 o 
   6   5  12      535.09      478.41     38.97 o 
   7   5  12     1025.37     1016.94     53.89 o 
   8   5  12      498.36      575.01     43.53 o 
  -1   6  12        1.16        2.07     14.10 o 
   0   6  12        4.06        8.29     14.92 o 
   1   6  12       52.79       43.53     18.24 o 
   2   6  12      142.28      136.81     24.46 o 
   3   6  12        2.57        6.22     13.68 o 
   4   6  12       21.38       48.09     18.66 o 
   5   6  12       55.92       64.67     19.90 o 
   6   6  12      865.75      740.84     46.43 o 
   7   6  12     1126.74     1030.62     54.31 o 
   8   6  12      328.79      378.92     37.31 o 
   0   7  12        7.82        7.05     14.51 o 
   1   7  12       46.18       43.94     19.07 o 
   2   7  12       12.13       10.58     10.67 o 
   3   7  12        6.40        2.88      9.66 o 
   4   7  12        8.65        7.88     14.51 o 
   5   7  12      485.94      474.68     39.38 o 
   6   7  12     1376.28     1204.74     57.63 o 
   7   7  12      403.11      385.55     36.90 o 
   2   8  12       57.45       52.88     13.92 o 
   3   8  12        3.63        1.67     10.11 o 
   4   8  12      162.22      156.71     26.95 o 
   5   8  12      308.24      302.64     33.99 o 
   0  -6  13        4.85        2.49     14.92 o 
   1  -6  13        1.77        0.00     13.68 o 
  -2  -5  13      147.01      157.95     25.70 o 
  -1  -5  13        4.99        0.83     13.68 o 
   0  -5  13        2.72        1.66     14.10 o 
   1  -5  13       28.13       13.27     15.34 o 
   2  -5  13        0.65        1.66     12.85 o 
   3  -5  13       45.71       36.90     18.24 o 
  -2  -4  13      181.32      229.26     27.78 o 
  -1  -4  13       11.88        6.22     13.68 o 
   0  -4  13       56.45       63.43     18.24 o 
   1  -4  13        4.97        5.39     13.27 o 
   2  -4  13       60.80       61.58     12.90 o 
   3  -4  13      214.46      197.80     19.05 o 
   4  -4  13     1216.08     1164.96     40.16 o 
   5  -4  13      553.21      546.84     30.04 o 
  -1  -3  13        5.68        5.39     12.85 o 
   0  -3  13        1.88        0.00      8.37 o 
   1  -3  13      107.79      101.16     14.36 o 
   2  -3  13      241.83      246.31     19.93 o 
   3  -3  13      579.06      487.67     26.07 o 
   4  -3  13     1832.78     1747.30     66.95 o 
   5  -3  13      559.68      520.32     28.72 o 
  -2  -2  13       33.34       41.87     17.83 o 
  -1  -2  13       31.18       26.53     16.17 o 
   0  -2  13        7.44        0.00     12.02 o 
   1  -2  13      210.28      210.34     18.46 o 
   2  -2  13      453.52      447.18     38.97 o 
   3  -2  13     1104.98     1061.93     35.54 o 
   4  -2  13     1144.56     1067.57     42.49 o 
   5  -2  13      136.10      143.58     17.35 o 
   6  -2  13      139.17      123.22     17.43 o 
  -3  -1  13      206.44      209.36     28.19 o 
  -2  -1  13      117.54      135.98     24.05 o 
  -1  -1  13        0.07        7.05     13.27 o 
   0  -1  13        2.01        5.80     14.10 o 
   1  -1  13      332.89      404.21     35.65 o 
   2  -1  13      337.37      331.66     32.75 o 
   3  -1  13      438.42      412.69     23.19 o 
   4  -1  13      524.57      513.51     26.14 o 
   5  -1  13       20.41       22.80     16.17 o 
   6  -1  13      498.11      505.71     41.66 o 
   7  -1  13      452.95      370.03     26.23 o 
  -3   0  13      102.03       80.43     20.73 o 
  -2   0  13       60.42       84.99     21.14 o 
  -1   0  13      101.59      118.98     22.80 o 
   0   0  13        0.14        0.83     12.85 o 
   1   0  13      648.08      702.70     44.77 o 
   2   0  13      850.66      867.70     48.92 o 
   3   0  13       34.49       33.58     16.58 o 
   4   0  13       97.78       84.16     20.73 o 
   5   0  13      365.65      322.95     33.99 o 
   6   0  13      948.07      941.97     35.51 o 
   7   0  13      577.62      574.71     30.21 o 
  -3   1  13        2.85        0.00     12.44 o 
  -2   1  13        5.08       14.51     14.92 o 
  -1   1  13       60.20       58.45     19.07 o 
   0   1  13        5.39       33.58     17.00 o 
   1   1  13      743.42      818.78     48.50 o 
   2   1  13     2183.96     2202.62     75.45 o 
   3   1  13       43.21       43.12     17.41 o 
   4   1  13       34.74       30.68     16.58 o 
   5   1  13      379.99      340.78     34.41 o 
   6   1  13     1280.66     1187.33     59.28 o 
   7   1  13      237.57      263.67     32.75 o 
  -3   2  13       54.56       69.23     21.56 o 
  -2   2  13       19.41       18.24     16.17 o 
  -1   2  13       25.38       13.68     14.92 o 
   0   2  13       17.10       26.95     17.00 o 
   1   2  13      642.02      694.41     45.60 o 
   2   2  13      407.60      418.30     36.48 o 
   3   2  13        9.53       17.41     14.92 o 
   4   2  13       56.01       50.58     17.83 o 
   5   2  13      291.46      233.82     29.85 o 
   6   2  13     1190.65     1003.26     54.72 o 
   7   2  13       54.77        9.54     15.75 o 
  -2   3  13        0.36        0.00     13.27 o 
  -1   3  13       18.93       21.14     15.75 o 
   0   3  13        0.62        5.39     12.85 o 
   1   3  13      246.28      201.07     28.19 o 
   2   3  13       13.48       10.36     14.51 o 
   3   3  13      336.83      269.06     31.09 o 
   4   3  13      304.73      283.98     31.92 o 
   5   3  13     1024.12      981.29     53.07 o 
   6   3  13      891.44      824.17     49.75 o 
   7   3  13        0.76        0.00     12.44 o 
  -1   4  13        0.85        8.71     14.51 o 
   0   4  13        5.96       10.78     14.51 o 
   1   4  13       20.35       33.99     17.41 o 
   2   4  13      116.57      123.54     23.63 o 
   3   4  13      864.83      858.99     50.58 o 
   4   4  13     1103.15     1045.55     54.72 o 
   5   4  13      943.34      796.39     48.92 o 
   6   4  13      388.42      425.35     38.56 o 
   7   4  13        1.15        9.95     15.34 o 
  -1   5  13        1.16        7.05     14.10 o 
   0   5  13        7.41       14.10     14.92 o 
   1   5  13        6.45        8.29     14.51 o 
   2   5  13      435.72      407.94     37.73 o 
   3   5  13     1218.26     1215.94     59.70 o 
   4   5  13      869.26      889.67     51.41 o 
   5   5  13      340.30      343.68     34.82 o 
   6   5  13      154.56      132.66     25.29 o 
   7   5  13       72.03       75.45     21.56 o 
   1   6  13       38.68       72.14     21.14 o 
   2   6  13      338.17      308.86     35.24 o 
   3   6  13     1238.38     1213.86     60.53 o 
   4   6  13      973.30      909.98     53.48 o 
   5   6  13      129.04      109.03     24.05 o 
   6   6  13        6.07        2.49     14.10 o 
   2   7  13      399.35      443.18     41.04 o 
   3   7  13      807.41      851.94     52.65 o 
   4   7  13      355.99      368.14     38.14 o 
   5   7  13       11.29        0.00     13.68 o 
   0  -4  14      174.08      208.11     26.95 o 
   1  -4  14       47.08       38.14     17.41 o 
   2  -4  14        0.86        0.00     13.27 o 
   3  -4  14       13.53       17.00     11.73 o 
   1  -3  14       36.50       32.98     11.58 o 
   2  -3  14       61.58       72.55     13.92 o 
   3  -3  14      370.98      336.59     31.09 o 
   4  -3  14      704.82      661.00     49.96 o 
  -2  -2  14       15.65        3.32     14.92 o 
  -1  -2  14        1.73       14.10     15.75 o 
   0  -2  14       86.93       65.09     19.90 o 
   1  -2  14        0.37        4.15     13.68 o 
   2  -2  14      363.38      344.92     34.41 o 
   3  -2  14      758.03      729.73     37.93 o 
   4  -2  14      646.79      674.65     31.26 o 
   5  -2  14      488.03      494.15     28.55 o 
  -2  -1  14        7.26        6.22     14.51 o 
  -1  -1  14       16.79       28.19     17.00 o 
   0  -1  14       66.18       88.72     22.39 o 
   1  -1  14       49.31       62.60     19.90 o 
   2  -1  14      705.00      718.04     46.43 o 
   3  -1  14     1345.87     1177.38     58.04 o 
   4  -1  14      587.54      541.02     42.29 o 
   5  -1  14      357.08      374.36     37.31 o 
  -2   0  14        1.46        4.15     15.34 o 
  -1   0  14        9.66       30.26     17.41 o 
   0   0  14        2.71        0.00     12.44 o 
   1   0  14      196.07      169.14     26.95 o 
   2   0  14      809.30      789.34     48.92 o 
   3   0  14      695.76      674.92     45.19 o 
   4   0  14      629.66      554.28     41.87 o 
   5   0  14      116.18      102.40     23.63 o 
   6   0  14        6.35        7.05     16.17 o 
  -1   1  14       22.21       35.65     18.24 o 
   0   1  14       48.69       66.75     20.73 o 
   1   1  14      559.89      585.79     43.53 o 
   2   1  14     1020.35     1043.06     55.55 o 
   3   1  14       28.10       26.95     16.58 o 
   4   1  14       20.35       20.31     15.34 o 
   5   1  14       61.23       71.31     21.14 o 
   6   1  14       13.87       19.48     16.58 o 
  -1   2  14       21.60       16.17     15.75 o 
   0   2  14       97.81      147.17     26.12 o 
   1   2  14      402.15      416.23     38.97 o 
   2   2  14      475.22      484.22     40.21 o 
   3   2  14        8.66        4.56     14.10 o 
   4   2  14        4.03       10.78     14.10 o 
   5   2  14       10.13        3.73     14.51 o 
   6   2  14       42.47       33.99     18.24 o 
  -1   3  14       85.57       99.08     24.46 o 
   0   3  14      111.09      106.54     24.46 o 
   1   3  14      256.24      290.20     34.41 o 
   2   3  14      389.61      373.11     37.73 o 
   3   3  14       74.15       76.28     21.97 o 
   4   3  14       56.26       50.16     19.07 o 
   5   3  14       56.61       84.99     21.56 o 
   6   3  14       52.82       48.92     19.90 o 
   0   4  14      209.53      171.63     28.61 o 
   1   4  14      257.69      289.79     34.41 o 
   2   4  14      352.11      372.28     37.31 o 
   3   4  14        2.35       13.68     15.75 o 
   4   4  14      396.57      366.90     36.90 o 
   5   4  14      135.34      111.52     24.05 o 
   6   4  14       33.74       55.14     20.73 o 
   1   5  14       20.39       15.75     16.17 o 
   2   5  14       26.24       24.05     17.41 o 
   3   5  14      189.36      164.58     28.19 o 
   4   5  14      449.75      465.98     40.63 o 
   5   5  14      284.09      285.22     34.41 o 
   1  -2  15      471.38      461.42     40.63 o 
   2  -2  15      107.97      135.98     25.70 o 
   1  -1  15       46.64       50.16     20.73 o 
   2  -1  15       15.22        4.56     15.75 o 
   3  -1  15      310.79      305.54     34.41 o 
   0   0  15      570.76      601.13     46.85 o 
   1   0  15       10.42        0.00     12.85 o 
   2   0  15       76.46       50.58     20.73 o 
   3   0  15      409.89      418.72     38.97 o 
   4   0  15      235.62      232.16     31.51 o 
   1   1  15        1.13        2.90     16.17 o 
   2   1  15       36.22       38.56     19.90 o 
   3   1  15      170.50      164.17     27.78 o 
   4   1  15      317.53      289.79     34.82 o 
   1   2  15       65.55       53.07     21.56 o 
   2   2  15       40.68       24.87     17.41 o 
   3   2  15      192.01      202.31     30.26 o 
   4   2  15      349.49      312.17     36.07 o 
   2   3  15      405.39      361.92     38.56 o 
   3   3  15      430.65      367.31     38.14 o 
   4   3  15       25.58       39.80     19.48 o 
                                                 
